# Supplementary material for: Distinct neurochemical influences on fMRI response polarity in the striatum
Source: Nat Commun. 2024 Mar 1;15:1916. doi: 10.1038/s41467-024-46088-z (PMC10907631; doi:10.1038/s41467-024-46088-z)
Supplement: Supplementary file 4 — Source Data [file 41467_2024_46088_MOESM4_ESM.xlsx]

## Sheet: Fig. 1
a	M1 CBV fMRI				b	PfT CBV fMRI				c	GPe CBV fMRI				d	CPu CBV fMRI				e	SNr CBV fMRI				f	SNc CBV fMRI
unpaired t test with Welch's correction					unpaired t test with Welch's correction					unpaired t test with Welch's correction					unpaired t test with Welch's correction					unpaired t test with Welch's correction					unpaired t test with Welch's correction
two-tailed					two-tailed					two-tailed					two-tailed					two-tailed					two-tailed
M1		CPu			PfT		CPu			GPe		CPu			CPu		GPe			SNr		CPu			CPu
p<0.0001		p<0.0001			p<0.0001		p<0.0001			p<0.0001		p<0.0001			p<0.0001		p<0.0001			p<0.0001		p<0.0001			p<0.0001
t=24.66, df=107.9		t=24.13, df=174.3			t=11.45, df=194.3		t=30.89, df=316.5			t=16.85, df=103.5		t=34.10, df=123.9			t=24.26, df=206.8		t=9.322, df=224.9			t=12.02, df=207.0		t=24.96, df=148.1			t=15.67, df=98.07
simple linear regression					simple linear regression					simple linear regression					simple linear regression					simple linear regression
ChR2	eYFP				ChR2	eYFP				ChR2	eYFP				ChR2	eYFP				ChR2	eYFP
p<0.0001	p=0.1921				p<0.0001	p=0.9832				p<0.0001	p=0.1659				p=0.0062	p=0.1829				p=0.0003	p=0.2274
ChR2 peaks	eYFP peaks	ChR2 peaks	eYFP peaks		ChR2 peaks	eYFP peaks	ChR2 peaks	eYFP peaks		ChR2 peaks	eYFP peaks	ChR2 peaks	eYFP peaks		ChR2 peaks	eYFP peaks	ChR2 peaks	eYFP peaks		ChR2 peaks	eYFP peaks	ChR2 peaks	eYFP peaks		ChR2 peaks	eYFP peaks
8.00034	0.650232	-1.4544	0.647992		0.740593	1.35254	-2.34825	0.274992		0.86089	0.244015	-0.361939	0.124391		-2.90642	1.0166	-0.0309007	-0.377058		4.45602	2.96508	-4.95202	-0.317019		0.401688	-0.0334485
6.67237	-0.782686	-2.38528	0.00255668		1.10591	0.386526	-1.36137	-0.172508		2.30572	-0.442709	-1.02592	-0.0891797		-3.08696	0.0173106	0.665277	-0.787465		4.46471	2.16415	-2.03019	-0.559743		0.606468	0.603006
5.78052	-0.400753	-1.71134	-1.03962		0.116217	-0.228813	-1.67444	0.156247		0.370484	-0.241892	-1.06434	-0.0884073		-2.75211	0.187221	-0.169878	1.017		2.11107	-0.233009	-3.93998	0.0148357		2.17417	-0.83096
5.76274	0.291683	-2.2421	0.394999		0.373442	0.414701	-1.68772	-0.374319		1.8031	-0.862147	-1.1455	-0.168424		-2.52727	-0.0220882	0.284941	-1.28621		8.03001	0.666461	-3.33339	-0.502916		1.86133	0.690216
5.72962	0.692276	-1.40004	1.11632		-0.421545	-0.240445	-1.95148	0.178129		0.149062	-0.7098	-1.25857	-0.598305		-3.21042	-0.336713	1.03656	-1.67405		7.71424	-1.9802	-4.43868	0.0199968		1.37899	0.597629
4.89932	-0.226995	-0.98435	-0.110665		0.328869	0.876807	-2.07983	-0.934227		2.50088	-0.629493	-3.18449	-0.765141		-2.75898	0.584408	0.107601	1.17006		4.66563	-0.164087	-3.47468	-0.485168		1.49469	0.173427
4.56405	-0.341628	-0.888796	0.445271		1.2656	-0.774185	-1.7608	-0.239099		1.53297	-0.145441	-3.29815	0.20883		-3.02836	1.03353	-0.521526	-0.640502		4.9858	1.80336	-1.88724	0.720806		2.32646	-0.527321
5.13158	-0.439477	-1.85793	0.0391525		0.93392	-0.410444	-0.738953	-1.04837		2.74626	0.0223383	-3.78158	0.183142		-3.838	0.691095	-0.736992	1.05299		2.25117	0.958011	-2.28074	0.342793		2.55264	0.872198
4.75735	-0.652851	-1.24944	-0.152974		-0.466249	-0.251305	-1.83099	0.146628		3.10586	-0.354211	-5.04344	-0.395592		-3.57953	0.0357439	-0.265008	1.66543		5.51434	0.0841855	-5.76195	-0.582595		2.21326	-0.176912
6.38726	0.0897085	-1.62064	0.28087		-0.186914	-0.237737	-2.11575	-0.306805		3.6625	0.233928	-5.31804	-1.076		-3.12548	1.15371	0.15653	0.478031		3.046	-0.601309	-4.90291	0.572718		2.43995	-0.309363
5.06871	0.654712	-1.98973	0.57303		0.2496	0.430665	-1.98228	-0.0743585		1.28258	0.0796298	-3.21793	0.0302052		-3.45484	0.761479	-0.534679	-0.837117		5.03933	2.19466	-4.03197	1.16884		2.01278	0.403672
7.43738	-0.816177	-1.88495	-0.714292		1.20642	0.611874	-1.20399	0.486687		1.53993	1.02087	-4.56596	0.0277547		-3.11093	0.79349	0.210134	-0.662961		3.11332	1.888	-3.98028	-0.0213933		0.899081	-0.338606
10.3848	-0.0545094	-1.7133	-0.0459371		0.762118	-0.243653	-1.30843	-0.0954447		1.19864	0.246074	-3.67211	-0.0557009		-2.78635	0.2931	0.589026	-0.228924		9.88279	3.01035	-6.39307	1.09313		1.59928	0.58622
11.2091	0.219835	-1.95408	0.248553		0.797505	-0.882333	-1.43698	-0.0593342		1.02185	1.82463	-4.4662	-0.203408		-3.53586	-0.0612985	-0.159689	0.77182		8.53313	-1.38138	-6.87776	0.689165		1.74469	-0.0142302
11.1044	-0.614797	-1.37537	-0.198305		1.99449	0.28883	-3.06063	-0.513283		-0.34012	-1.12099	-3.55789	-0.599123		-3.81188	0.32263	0.231461	1.45803		13.4573	0.645655	-8.00837	-0.728039		1.81935	-0.951482
11.9464	0.959338	-2.42655	-0.452899		4.62222	0.154168	-1.51893	-0.495942		5.3282	-1.13248	-3.73172	-0.440093		-2.21234	0.5432	3.88271	0.307892		5.44807	-0.831964	-4.55603	-0.300303		1.37372	-0.135382
13.5979	-1.64943	-1.95949	-0.159112		3.02165	0.750644	-2.37519	-0.135317		6.82077	-0.900542	-4.90576	-0.391651		-2.76132	0.546513	0.868514	-0.0800859		3.76867	0.585689	-1.31104	0.0929932		0.953575	-0.249176
13.5466	-1.07833	-1.95317	0.487372		3.67907	-0.440208	-1.45045	-0.0847292		7.45968	0.79509	-4.57019	-1.06808		-2.87367	0.086535	1.0877	-1.14061		7.94161	2.00277	-3.09577	0.453235		1.07616	-0.625095
12.387	-1.55833	-1.93226	0.384015		3.87306	-0.143371	-2.5713	-0.181375		7.87129	0.40971	-4.74441	0.440078		-2.54871	-0.163018	3.32347	0.408239		1.48392	1.54792	-1.96793	-0.644189		0.232021	-0.47304
12.3693	0.75096	-2.13669	0.191599		3.86657	0.434957	-2.26394	-0.400975		6.166	-0.255126	-5.02925	0.101362		-3.04305	0.996614	2.01608	1.2439		3.66451	1.66235	-1.60135	0.0979672		0.727447	0.0360427
12.2926	0.897455	-1.62347	1.02633		4.02933	0.546419	-1.69084	0.210052		11.7838	-0.083494	-4.3141	-0.452812		-3.62595	0.429721	1.45672	0.415753		0.574214	0.546591	-2.3906	0.350963		1.9469	0.164488
13.0612	-0.291189	-2.04363	1.14614		3.91022	0.651904	-0.960822	-1.07071		13.3001	-0.389565	-4.18307	-0.407534		-3.2899	-0.408073	3.59421	1.51044		3.75832	0.312288	-1.68664	0.489237		0.861802	-0.739248
12.7956	0.539617	-2.16028	0.523132		3.15982	0.330434	-2.41018	-0.221451		12.2549	0.0148728	-3.63179	-0.858298		-3.11684	-0.212562	4.6751	0.524062		-1.84679	0.13906	-2.62721	0.480403		3.83396	-0.0759896
13.4835	-0.00700417	-2.07317	0.41949		3.51212	-0.0921446	-2.17111	-0.331751		10.3084	0.529169	-3.13587	0.437387		-3.34474	0.217929	4.24262	0.0396977		12.2219	0.126223	-3.72506	0.140222		2.46447	-0.0290544
13.434	0.146129	-1.09411	0.0921641		3.55292	0.292862	-1.88862	0.480926		9.89815	0.346274	-3.17056	0.313865		-3.58987	-0.341758	3.93744	-0.447978		3.06092	-0.396522	-8.91561	0.462042		2.4548	-0.932573
12.1542	0.820484	-2.95366	-0.768052		0.701682	0.410828	-1.51167	-0.171084		10.7336	0.103944	-4.69785	-0.0792029		-3.34124	0.329111	3.39743	0.594932		4.22402	0.218992	-6.23146	-0.286526		2.85994	0.197468
13.7163	1.23267	-1.30095	-0.831002		-0.377097	0.484918	-2.22491	-0.442016		10.6386	0.00978	-3.94864	0.085028		-3.37544	-0.0618756	5.05281	0.544774		4.10285	0.35879	-8.19472	1.22601		2.74127	0.284981
13.7017	-1.42944	-2.08145	0.1109		-0.29985	0.922057	-1.81667	-1.13574		11.1099	0.00539983	-4.09837	0.492167		-3.06881	-0.176364	5.63612	0.771761		0.21535	0.555406	-3.45328	0.316512		3.00408	-0.325138
12.6004	-0.520918	-2.0117	0.0341986		-0.211106	0.941455	-1.2473	0.448306		11.6885	1.17879	-4.06713	0.199311		-3.1596	-0.253652	4.26872	0.851646		7.0212	1.25293	-3.07132	0.256056		2.36787	0.318653
14.4919	0.623489	-1.90012	0.479199		0.147624	0.0823262	-1.26913	-0.234979		9.76197	-0.419124	-3.52414	-0.319214		-3.91513	-0.371348	2.42369	0.0932255		5.32418	-0.909387	-2.84985	0.0489629		3.24378	-0.34839
13.0944	0.917886	-2.49273	-0.369209		-0.0293719	-0.112984	-1.48467	0.500966		7.39472	0.641096	-4.46266	0.208879		-1.21608	0.514937	3.40081	1.03859		3.34069	-2.33796	-5.6488	0.0838189		2.47541	-0.779414
11.7929	-0.357874	-2.04365	0.579927		0.540047	0.14608	-1.09323	0.969545		7.76222	-0.0362336	-5.04734	0.244787		-1.45894	0.305366	2.41917	-0.75382		5.29603	-0.729438	-5.2652	0.607369		2.20588	-0.41898
13.2204	0.289774	-2.0914	0.894503		0.52886	0.490135	-1.81041	-0.0483806		7.48115	0.42486	-4.38011	-0.0891794		-2.01571	-0.546584	1.86288	-0.0268817		13.5157	0.774623	-5.56318	0.751506		0.0485747	0.232883
13.1017	0.395217	-2.52261	0.269659		0.175095	0.5426	-2.19647	0.18322		8.44573	0.36448	-4.05784	0.424831		-1.0149	0.616353	1.76984	1.30454		9.8225	0.790528	-2.7985	-0.321778		0.517745	1.16593
12.9087	0.239979	-2.70647	1.51377		0.336027	0.0203951	-1.66196	0.0375448		7.25276	-0.112799	-3.49719	-0.637994		-1.50247	-0.509108	2.60489	0.468085		5.0962	0.046013	-2.73385	0.454563		2.23275	-0.451569
12.4506	-0.891497	-1.89711	-0.935097		-0.393031	0.108462	-1.52384	-0.439133		7.33294	0.0388907	-4.50197	0.808698		-1.877	-1.12449	2.63513	-0.235424		2.54887	0.11565	-4.69328	0.248237		1.82578	0.651771
10.2287	0.0222115	-2.17713	-0.501119		0.239312	0.574208	-0.571285	0.830547		7.84665	-0.112454	-3.47321	0.0491491		-1.49	0.287794	2.35412	-0.600165		12.5814	1.26249	-7.13332	0.644858		2.18863	-0.349214
9.23687	-0.711372	-2.19561	0.749591		0.190589	0.246261	-1.45293	0.105767		7.92276	0.988354	-3.5425	0.193375		-1.20729	0.212721	2.59863	1.17719		7.36088	0.0811279	-4.01999	0.227624		1.61906	-0.0220806
9.48813	0.611584	-2.40293	0.811802		0.272864	0.278338	-1.65274	-0.444542		6.82102	-0.143382	-4.07773	-0.0393616		-1.77329	0.0887492	2.30639	-0.534465		7.5646	-0.854159	-4.86342	-0.4578		1.02284	0.102083
9.26537	0.381285	-1.41517	0.781131		0.86115	0.343962	-0.828203	0.501263		6.50954	-0.425825	-4.25721	0.544192		-1.103	0.272881	2.15495	-0.316933		0.479521	-0.278799	-0.923778	-0.0035592		2.13264	-0.00760597
9.19155	0.170853	-1.89374	-0.856514		0.559785	-0.385173	-1.93279	-0.273186		7.62692	-1.18968	-4.20424	-0.381842		-1.15868	0.491259	2.03018	0.902351		3.03272	-0.94631	-3.27332	-0.359654		2.30489	0.141354
8.55272	-0.561935	-1.9539	0.540854		0.435652	0.0498443	-1.80258	-0.530874		7.78229	-0.149274	-4.54721	0.133262		-1.61285	0.247996	1.51295	-0.338569		1.39867	-1.05311	-2.85049	0.466368		2.27594	0.761349
9.57744	-0.125556	-2.92282	0.198409		1.11213	-0.303719	-0.998467	0.297683		6.99553	-0.309858	-4.64993	0.0261832		-1.42223	0.613443	1.64919	-0.36733		2.90662	-2.25362	-5.46043	-0.47392		1.98449	0.344004
9.73614	-0.535153	-2.12328	0.0516462		1.74996	-0.317735	-2.49825	-0.457814		7.20845	1.02737	-4.88838	0.376438		-1.78767	0.359861	1.90629	1.09829		2.5381	1.30124	-4.34846	1.09665		1.02655	-0.297084
8.96314	0.100051	-2.80444	0.253455		1.41907	0.345724	-2.15435	-0.0081476		8.35532	1.01878	-3.58054	-0.515597		-2.15842	-0.550679	3.102	-0.907992		4.04836	-2.36805	-3.84465	0.761743		1.29831	-0.954203
4.16127	-0.760724	-1.00097	0.624216		3.11329	-0.370094	-2.34731	-0.82361		7.53949	0.0541417	-4.4019	0.18448		-2.00237	-0.852905	1.80432	-0.485441		2.42788	0.864263	-6.88503	-0.407048		1.70281	0.466801
2.26328	-0.452766	-1.86159	0.152118		2.22005	0.243701	-2.59872	0.642793		8.91908	0.266848	-3.71666	0.567983		-1.03048	-0.344632	1.70446	1.25708		5.46179	0.34617	-2.96849	1.26785		1.13716	0.28738
2.84449	-0.462731	-1.37401	0.271345		2.16813	-0.26938	-2.57808	-0.318417		7.29386	-0.0780056	-4.66148	-0.694477		-1.35693	0.114076	1.39241	0.0857427		6.02161	-2.01233	-7.44799	-0.634525		1.11495	-0.121099
2.00535	0.177248	-0.426906	-0.357419		2.52636	0.269315	-1.68854	0.486691		7.4634	-1.07288	-4.08721	-0.221698		-1.45963	0.771873	1.92801	0.832003		5.51543	-0.48296	-4.73997	-0.484004		1.48169	0.468245
1.98844	0.354903	-1.01663	0.205902		3.1221	0.449483	-1.40372	0.408776		6.94544	1.37172	-4.03442	0.222163		-1.03255	0.405295	1.64319	0.291689		0.843118	0.351698	-2.04935	0.425098		1.63959	-0.147392
6.18812	0.969675	-2.10524	0.0732177		2.17937	-0.367521	-1.61038	0.00836927		0.927134	-0.0958805	-1.42248	0.138753		-0.756901	0.241225	-0.55877	-0.525221		2.85325	-0.469005	-2.69284	0.0291781		0.928485	-0.178122
6.26422	0.394445	-1.69413	-0.105252		2.73016	0.00744473	-0.579115	-0.642629		0.503476	-0.39481	-1.28656	-0.0130119		-1.62651	-0.454988	0.0142328	-0.71749		0.156057	-0.0462576	-2.18261	0.38743		1.50438	-0.680163
5.12316	0.778051	-2.08153	0.251751		2.32488	-0.100347	-2.19695	-0.355212		0.352827	0.023212	-1.86952	0.0722138		-0.452191	-0.215568	0.0176835	-0.75417		2.591	0.827546	-1.99265	-0.238962		0.467589	-0.615655
5.0924	0.0321254	-1.19928	-0.199918		2.3194	0.509502	-0.382865	0.128855		0.289456	0.681876	-1.2057	-0.384236		-1.08339	0.159412	0.90972	-0.0274529		9.66887	0.126256	-3.28552	0.178285		1.86575	-0.159242
5.45757	0.326901	-1.564	0.00963923		0.672025	-0.410089	-1.78478	0.456598		0.573437	-0.0366582	-1.71801	0.3855		-0.716286	0.407907	1.36101	-0.835917		2.29016	-0.878648	-7.04979	-0.257574		3.15319	-0.306807
4.41274	0.398713	-1.34373	-0.284325		0.963232	0.298685	-1.41886	0.136122		1.6347	0.451587	-4.69262	-0.271251		-0.920718	0.456336	0.336234	-0.302849		1.02968	3.07225	-4.48015	0.0140593		2.91256	0.0964209
3.78901	1.0684	-0.735687	-0.202768		0.461911	-0.171587	-1.45304	-0.710999		1.77235	0.289654	-3.66535	0.31389		-1.3811	-0.412817	0.710556	0.00273464		4.06421	-0.605584	-7.55994	-0.0257503		3.37889	0.399511
4.95472	-0.475839	-1.31802	-0.358585		0.803254	-0.280789	-2.07899	1.30293		1.47251	0.541504	-4.60271	0.348028		-1.21596	-0.666252	0.362134	-1.52275		0.902689	2.75955	-3.64721	0.318756		2.40097	0.822881
4.5534	-1.25717	-0.744057	0.0422563		0.337836	0.694086	0.00361608	0.677036		3.00864	0.426447	-5.42755	-0.114922		-0.738912	-0.100323	1.11974	0.486761		3.77023	-0.777299	-3.61838	-0.0547789		3.05927	-0.240495
4.72493	0.798394	-2.33561	0.091628		0.197819	-0.25407	-1.275	-0.380869		2.60665	0.326544	-4.60859	0.761526		-0.57224	0.308341	1.60485	-0.455511		3.84907	3.4543	-3.22647	-0.0745337		3.17267	-0.21263
4.96912	-0.505423	-2.24714	-0.436775		1.12863	-0.602505	-1.26038	0.635695		1.24007	-0.672881	-3.67958	0.263644		-1.32318	0.594432	0.020042	0.452888		1.59053	-1.17794	-5.79652	0.46528		2.29586	-0.254395
6.88035	-0.508824	-1.88907	1.05419		0.984483	1.60825	-1.63337	-1.00374		0.80175	0.0503442	-4.06605	0.623052		-0.86066	-0.0276513	0.631297	-1.40752		1.82393	0.210458	-6.82629	-0.229404		2.95933	0.804254
8.00064	0.874017	-2.49143	0.430516		0.624858	-0.535118	-1.16936	0.433564		1.89853	0.743958	-2.55626	0.51323		-1.91576	0.458222	1.59505	-0.447677		7.62402	-1.91493	-3.53114	0.101407		3.24168	-1.03858
10.123	-0.232928	-1.63101	-0.619685		-0.423086	-0.717314	-1.2485	1.05337		0.208697	-0.371221	-4.7102	-0.00773201		-0.68127	-0.0684968	0.416702	0.0509559		6.85878	2.27987	-2.7215	0.934396		2.70805	0.116059
9.72363	-0.982011	-1.8424	-0.524096		0.700289	0.91694	-0.871018	-0.959869		-1.41453	0.0308051	-3.1703	-0.183405		-1.7445	-0.257486	0.420132	-1.08824		5.32956	1.00274	-4.34835	0.142383			-0.289991
9.57444	0.807903	-1.47136	0.681358		0.054267	1.01418	-1.01443	1.11491		4.36783	0.878727	-3.44739	-0.281493		-0.728092	0.288495	0.19679	0.77532		0.925041	-0.155387	-2.43321	-0.448011			0.0496399
10.306	-0.21923	-2.21604	0.0897533		0.917568	0.821253	-2.24185	-0.612468		6.31864	0.194029	-4.37459	0.207378		-0.170158	0.334505	0.335789	-0.298335		1.02758	1.36052	-4.24151	-0.267617			-0.391778
10.671	-0.204161	-1.74314	-0.741177		0.653604	0.587942	-1.22959	1.20885		5.96156	-0.46265	-3.95863	0.73121		-0.765245	-0.352401	1.95074	-0.781441		4.74359	-2.24339	-5.00126	-0.753347			-0.0379071
10.5808	0.125091	-2.16895	-0.0162765		0.485743	0.511669	-1.0893	0.361634		5.89345	1.46731	-5.53626	-1.18011		-1.22853	0.13128	-0.323439	0.0421279		6.87059	-1.40026	-4.97095	0.584823			0.684703
10.4501	-0.664627	-2.11858	-0.253599		1.59573	0.733194	-3.00153	-0.205178		4.39119	0.762033	-4.51375	-0.731736		-1.37783	1.03353	1.04334	-1.00373		4.12904	0.52691	-2.02622	0.359942			0.304574
9.91837	-0.464084	-2.09011	0.014821		1.72749	0.134218	-1.6636	0.807029		9.13775	0.356585	-3.82376	-0.467275		-1.58602	0.27647	-0.66303	0.00896913		6.00152	-0.0770905	-2.1429	0.444893
10.1651	0.400617	-2.6572	0.134336		2.57746	-0.243591	-2.31976	0.42726		9.71587	-0.15062	-3.98484	0.124996		-1.52915	0.756143	-0.11471	0.297754		1.35796	1.59013	-2.11044	1.50881
11.4004	-0.565115	-1.56861	0.460539		2.04517	0.517713	-2.04512	1.06286		10.1796	0.439517	-4.04522	-0.389525		-1.49965	1.07029	-0.450043	-0.115369		6.22426	-2.04444	-5.5781	0.164326
11.2581	-1.31125	-2.76476	-0.152345		2.42211	0.139047	-1.63726	-0.323654		9.59555	0.346659	-3.53242	-0.477046		-1.61555	-0.405589	0.129946	0.810242		1.9248	-0.275557	-4.85202	0.117391
11.6035	-0.0729001	-2.24449	0.268757		2.90982	0.622952	-1.79577	-0.18734		7.99454	0.433531	-4.30517	0.645948		-1.33352	-0.0212278	0.342508	0.312828		3.7023	1.12465	-3.07909	-0.0344442
11.2516	-0.0199821	-2.36486	-0.662339		1.72393	0.0717423	-2.59471	0.155359		7.96966	0.718297	-5.13728	0.0533114		-3.16061	-0.303249	-0.907446	-0.707862		7.4038	0.90894	-4.36168	0.144446
11.4699	0.416044	-1.90818	0.943194		2.50697	0.0688209	-2.04047	-0.797825		9.12042	-0.917401	-4.0889	-0.362253		-3.06056	0.675808	-0.461575	1.27747		10.1518	1.53448	-6.92447	-0.15208
11.9465	0.605365	-2.07714	0.842056		1.59801	1.42279	-2.00853	0.959883		7.40604	-0.976326	-4.7577	-0.90005		-3.19917	0.479753	-0.292448	0.258835		7.2952	0.595928	-9.08797	-0.553661
11.4298	0.476882	-2.65362	0.380676		2.50604	-0.2774	-1.784	0.442559		8.40441	-0.424383	-4.62381	-0.619892		-2.57556	0.94738	0.256957	-0.842052		5.83169	1.8271	-8.81253	0.319265
11.5549	0.286131	-1.77937	-0.109523		2.39407	0.62613	-1.89284	-0.591008		6.31231	-0.228999	-4.442	-0.0969965		-3.83572	0.525711	1.04819	-0.942226		7.1517	2.0977	-5.14721	0.349487
12.0459		-1.92115			0.946832	0.0997316	-1.86831	-0.613381		8.46461	1.69392	-5.06727	-0.510552		-3.28501	0.339645	-0.854525	0.371246		5.1177	1.83726	-2.79439	0.0546092
11.6979		-2.1541			0.442827	-0.679354	-1.79911	-0.364912		7.9894	1.44578	-5.41482	0.0228273		-2.70675	-0.0143815	0.0230835	-0.492279		6.76437	0.736222	-4.73748	-1.41414
11.2254		-1.85118			0.499934	0.493294	-0.301931	0.245626		7.68779	0.160698	-4.73831	0.683132		-2.98904	0.171591	-0.239767	0.046294		1.13125	1.20229	-2.69907	1.51854
11.9954		-1.88249			0.356663	0.146778	-1.5607	0.0419522		7.20754	-0.377163	-4.53994	0.424009		-3.15145	0.251121	0.0504068	0.526218		3.98045	0.0995989	-2.41944	0.146043
10.6882		-2.55657			0.392587	-0.191057	-1.8699	-0.75129		6.58653	0.402825	-5.40589	-0.827275		-3.31559	0.123788	0.25165	0.22602		0.821756	0.481675	-2.27213	0.616361
10.7379		-1.6903			0.266023	0.218613	-1.78664	1.37689		7.37291	-0.529112	-3.51978	-0.238267		-3.3446	-0.264038	-1.12242	-0.914643		3.31508	-0.225325	-2.14794	0.691695
8.13641		-2.15552			0.269463	0.150736	-1.58365	-0.771598		6.71723	0.897912	-4.32585	0.0816196		-2.47642	0.455864	-0.518019	0.566643		-1.47167	1.77193	-3.46487	0.169716
7.76078		-2.26709			0.188244	0.283457	-1.40346	0.158774		6.22406	-0.0953342	-4.34192	-0.174795		-1.97021	0.490255	1.68462	0.369901		9.6619	3.15565	-3.36851	-0.542603
8.45513		-2.22223			0.59416	0.206912	-2.17491	-0.0999696		6.65151	-0.142349	-4.11849	-0.243009		-3.18449	-0.157282	1.1918	0.895201		2.93057	3.07156	-6.80872	-0.0393236
9.13919		-1.83332			0.647883	0.202007	-1.26199	0.815722		7.02316	0.815957	-4.23881	0.0547681		-3.47808	-0.287605	0.392432	1.10136		3.37824	-0.126583	-4.536	0.230536
8.73393		-2.34575			0.347309	0.835948	-2.31432	0.300816		8.45431	0.341049	-5.14921	-0.40356		-2.40854	-0.106957	3.24417	0.674765		5.14301	1.84518	-8.75913	0.652224
7.86138		-2.39099			0.784544	0.853433	-1.56581	-0.789648		8.04522	0.250332	-4.0873	0.297663		-2.73384	0.0960106	0.443759	1.20066		0.230172	-1.07315	-4.21726	0.382554
8.6292		-2.03009			-0.234243	0.686434	-0.990709	0.435846		7.47983	-0.265511	-4.77403	-0.373381		-2.63816	0.144966	0.916927	-0.451062		5.18156	0.686608	-3.19331	-0.652292
7.42468		-2.85496			0.039426	-0.426643	-2.16175	0.61645		8.09818	0.521616	-4.69791	0.685498		-2.84747	0.0200894	2.23494	1.7748		3.43966	0.409229	-3.59747	-0.64001
8.08552		-2.82688			2.15116	0.448725	-2.73874	0.350924		6.75116	-0.233118	-4.98761	-0.609355		-3.14383	-0.949596	2.33884	-0.141113		4.00777	1.06912	-5.37955	0.315906
3.20602		-0.723009			1.82267	0.721366	-2.67068	0.0690849		8.69432	-0.865624	-4.335	-0.216941		-3.56705	-0.366555	2.82416	-0.121366		5.52222	0.652248	-7.28519	0.179599
2.42053		-0.844516			2.76661	0.108116	-2.39414	-0.535679		6.82368	0.391486	-4.27398	0.882326		-3.27512	-0.72444	3.65988	0.371472		10.3911	0.0439696	-4.54977	0.00164104
2.9805		-0.943267			2.88596	-0.359513	-1.34519	1.03914		7.50668	0.266704	-4.58447	-0.213978		-3.38415	-0.0370092	4.14372	0.401807		9.20564	-0.451918	-2.73159	0.177215
1.44908		-0.803865			3.56281	0.875935	-1.72239	-1.11641		7.36771	0.670563	-4.68204	0.413955		-3.95798	-0.558132	3.6053	1.31353		1.27192	-2.25798	-1.95657	-1.15365
0.749472		-0.0887563			2.53179	-0.725675	-0.948834	0.181897		5.3698	-0.319624	-4.01103	-0.0442413		-4.18952	0.0499183	2.99659	0.491651		2.00143	0.791302	-4.7101	-0.261087
					4.49076	-0.296243	-1.45679	-0.598047			0.442178		0.355308		-3.10839	0.316754	3.51985	0.151625		10.5185	-1.47901	-8.29195	-0.479949
					1.72319	-0.187105	-1.49519	0.873661			0.537187		0.0151295		-3.95716	0.106189	4.84074	0.821198		5.53871	-0.325534	-4.3816	0.228541
					3.32466	0.937826	-2.36884	-0.732391			-0.548416		0.0726234		-3.09038	-0.00657326	4.80167	0.303926		4.90854	1.00109	-4.53364	-0.809936
					2.71507	-1.01192	-1.96145	0.823919			0.511505		0.0857016		-3.1114	0.447881	3.09463	0.994755		2.09304	2.94542	-0.37564	-0.188383
					3.44679	-0.43389	-2.47669	-0.118675			1.66168		0.27454		-3.09693	0.289213	3.98427	1.12536		3.25057	-0.279306	-3.1821	0.775832
					1.04612	-0.366489	-1.81907	-0.201622			0.227392		-0.0700931		-1.52666	0.0872017	0.628276	0.366225		3.58251	-0.763055	-3.32859	-0.408721
					0.498144	0.208782	-1.30275	0.654805			0.414819		0.202598		-1.14535	-0.363646	1.51824	0.24712		2.51211	-1.88383	-5.10784	0.180818
					0.157467	0.162783	-1.83383	0.612072			-0.838823		-0.606679		-1.34896	0.0561987	1.30756	-0.171292		0.136376	-0.441865	-4.80185	-0.0869971
					1.03272	-0.370917	-1.15399	-0.0623352			0.631971		-0.179048		-1.48523	-0.224155	2.6966	0.134665		2.14488	0.727043	-3.40449	0.103328
					0.242677	-0.227	-1.18254	0.109478			0.104414		-0.209727		-1.47905	0.522652	1.61159	0.27135		2.15467	-2.23175	-4.26536	0.406119
					0.221148	0.0875715	-1.82089	0.106821			0.386542		-0.426447		-1.38404	-0.334218	1.61767	-0.435442		7.26827	0.813044	-3.07296	-0.23424
					0.504	-0.0450506	-1.50596	0.314928			0.288976		0.725647		-1.54751	-0.0343598	1.73248	0.426207		5.02327	-0.0270884	-6.90793	-0.565066
					-0.0743147	0.382917	-1.99998	-0.291623			-0.784115		-0.318539		-1.17686	0.36219	2.06002	0.652541		6.07289	-0.0567087	-4.63915	0.319109
					0.465068	-0.155625	-1.8409	0.0682532			-0.561448		0.644561		-1.70105	-0.207735	1.66098	-0.259197		0.951372	0.203403	-2.19008	1.00842
					0.864155	0.0500648	-1.31948	-0.048119			-0.137242		0.332657		-1.45049	0.40068	0.647991	0.118825		4.56002	3.41234	-2.94248	0.214733
					0.18233	0.824155	-1.34965	0.302071			-0.120899		-0.470159		-1.70327	-0.458629	3.00681	-0.254631		-0.511278	0.0988072	-2.14644	0.0461497
					0.845385	-0.198843	-1.21853	-0.156919			0.414736		-0.756647		-1.66165	0.567295	2.41467	0.0657382		1.24841	3.09491	-2.68658	-0.148976
					0.902263	0.412167	-1.70049	-0.711163			0.571009		0.234681		-1.24725	-0.473377	1.22185	-0.0886281		6.9156	1.35412	-3.8257	-0.0821136
					0.555395	0.961428	-1.90089	-0.232568			-0.421541		-0.525733		-1.8376	0.321109	0.848434	0.20536		3.16059		-7.40645
					0.838624	0.22182	-0.731572	0.220557			-0.343546		0.219693		-2.03562	0.270756	1.06829	0.0445512		2.07563		-3.65597
					0.374843	0.17362	-1.37271	-0.369282			0.0810084		0.298754		-1.94558	-0.248159	2.0599	-0.0941768		5.20396		-8.61016
					0.115411	-0.860554	-2.17644	0.475894			0.0322377		0.935664		-1.74303	-0.0259327	1.90938	-1.35489		3.20313		-3.35224
					1.25031	-0.637708	-1.29176	-0.204702			-0.0459202		0.00916351		-1.80654	-0.19524	1.24998	-0.242656		4.01755		-3.67287
					2.0237	0.123947	-2.81266	0.269707			0.765359		0.389983		-1.34965	0.431134	0.809956	-0.303153		4.12273		-4.31712
					2.33055	0.327132	-2.39188	-0.269673			-0.245669		0.605207		-0.910514	0.111774	1.04451	0.462712		2.83853		-5.53536
					2.02976	0.204874	-1.77304	0.180101			0.375312		-0.115352		-1.17197	-0.373204	0.300346	0.191771		3.51717		-5.981
					1.11409	0.669084	-2.07427	-0.180235			-0.054858		0.513171		-1.7442	-0.414583	0.703878	-0.997202		8.39512		-4.27003
					2.83037	0.168716	-2.40807	0.310414			0.0977618		0.390733		-1.13579	0.120035	0.324585	-0.3924		8.10564		-3.62054
					2.17348	0.0517571	-2.491	-0.134996			1.0997		-0.222629		-1.39879	0.191404	-0.0422155	-0.102357
					1.86659	0.187984	-2.39321	-0.00108715			-0.234262		-0.141817		-0.760535	-0.261141	0.968943	-0.208895
					1.54252	-0.153956	-2.32806	-0.375914			-0.178988		-0.0345861		-0.600028	0.337426	1.04323	-0.639219
					1.71663	0.333294	-2.11743	-0.293822			-0.530506		0.0978173		-1.4046	0.164743	0.100603	-0.132446
					3.19401	0.809224	-2.55762	0.392373			-0.694638		-0.215493		-1.7498	-0.0463466	1.44378	-0.965473
					2.30797	0.700963	-2.04241	-0.304582			0.332616		-0.779642		-0.690065	0.430865	1.40132	-0.120832
					1.08454	-0.304045	-1.63911	-0.358193			-0.432387		0.223147		-1.23117	0.190939	0.411593	-0.495694
					0.694319	-0.0960046	-0.88236	-0.116755			0.527675		0.8988		-1.55138	0.0161995	-0.202015	-1.29445
					0.495895	0.394919	-1.14563	1.02697							-1.35267	-0.245985	1.00053	-0.178374
					0.68902	0.401375	-0.860192	-0.304648							-1.78724	0.268976	-0.264829	-0.305503
					1.24421	0.499913	-1.12416	0.691037							-0.911975		1.84546
					0.693237	-0.425785	-0.946412	0.387232							-1.17981		0.336521
					0.553309	0.102269	-1.32234	0.257708							-0.847357		0.691196
					0.0695965	-0.0811875	-1.36066	-0.789684							-0.838854		0.0165888
					0.750493	-0.398543	-1.22903	0.498492							-0.351243		1.82883
					-0.107421	0.608093	-0.919448	-0.0889269							-0.472955		0.434044
					0.108911	0.484783	-1.41696	0.220993							-1.5936		0.442871
					-0.0939302	0.330058	-1.41153	0.320691							-2.15945		-0.0354203
					-0.0838658	-0.0326065	-1.8486	-0.19656							-2.09701		0.98995
					0.473529	0.0548756	-1.1303	0.336991							-1.70099		-0.831382
					0.554678	0.152623	-0.899688	-0.0824931							-1.58028		-1.04458
					1.22017	0.00747619	-2.99309	-0.291911							-1.20609		0.250278
					1.4212	0.421966	-2.52439	-0.018761
					3.01745	0.338476	-2.20756	0.932407
					2.22067	-0.131665	-2.03061	-0.435191
					2.22664	1.20575	-2.06668	-0.00848134
					2.03147	-0.707582	-1.95193	0.187997
					1.35207	0.225476	-2.17865	-0.742869
					2.54709	0.308073	-1.90123	0.0977704
					1.84443	0.219237	-2.90467	-0.737173
					2.27424	-0.107274	-2.42828	-0.5184
					2.32435	0.296375	-1.6628	0.541881
						-0.408806		-0.245864
						0.0954131		0.166709
						-0.315952		-0.45464
						0.324236		0.440348
						0.19985		0.994633
						-0.321043		-0.39649
						0.539804		0.190545
						0.957292		-0.128306
						0.0888816		-0.318921
						-0.161189		0.115907
						0.548211		0.454751
						-0.313217		-0.239493
						1.11795		0.0803642
						-0.168601		0.422668
						-0.291462		-0.450872
						0.0449509		0.0522629
						0.721379		0.756444
						1.27275		0.554417
						-0.14227		0.58926
						1.14521		1.09301
						0.587859		-0.0644852
						1.20478		-0.576858
						-0.437292		0.0751103
						0.315359		0.0395223
						0.27642		0.113689
						-0.00941115		-0.48618
						-0.0788799		-0.543379
						0.289456		-0.559058
						0.538616		-0.0935651
						0.231061		-0.11048
						-0.256866		-0.0667595
						0.312437		-0.110572
						0.58996		0.0959089
						0.0382497		0.184724
						-0.120597		0.158414
						-0.472979		-0.23553
						0.560321		-0.545802
						-0.0721541		-0.266904
						0.494767		0.784305
						0.11892		-0.811781
						-0.297522		0.260269
						-0.111848		-0.68285
						0.00437964		0.668437
						0.405472		0.627022
						-0.0629492		-0.0418126
						0.192643		0.837978
						-0.0278041		-0.0606486
						-0.0531663		0.283486
						-0.0805053		0.282694
						0.0360777		-0.0198579
						0.392039		-0.171672
						0.0643049		0.172357
						-0.241826		0.244256
						1.24745		0.102654
						-0.558441		0.840661
						-0.0129706		0.486089
						1.48534		0.217367
						0.357538		-0.767549
						0.495985		0.973131
						0.352894		0.971618
						-0.409601		-0.724398
						0.0700601		-0.0254991
						0.121743		0.188944
						-0.0817664		-0.138733
						-0.0197803		0.0454574
						-0.265185		-0.238424
						0.196294		-0.0145758
						0.645466		-0.148148
						0.554154		0.216478
						0.153269		-0.169731

## Sheet: Fig. 2
a	PfT electrophysiology				b	SNr electrophysiogy				c	SNc electrophysiogy				e	SNc voltammetry				f	PfT voltammetry				g	SNr voltammetry
unpaired t test with Welch's correction					unpaired t test with Welch's correction					unpaired t test with Welch's correction					unpaired t test with Welch's correction					unpaired t test with Welch's correction					unpaired t test with Welch's correction
two-tailed					two-tailed					two-tailed					two-tailed					two-tailed					two-tailed
LFP power change at 40Hz		Spike frequency			LFP power change at 40Hz		Spike frequency			LFP power change at 40Hz		Spike frequency			DA change		O2 change			DA change		O2 change			DA change		O2 change
p<0.0001		p<0.0001			p<0.0001		p<0.0001			p<0.0001		p<0.0001			p=0.0014		p<0.0001			p=0.9450		p<0.0001			p=0.0009		p<0.0001
t=51.53, df=579.8		t=22.44, df=575.5			t=12.09, df=584.0		t=24.52, df=554.5			t=37.43, df=646.5		t=25.03, df=637.2			t=3.3606, df=60.01		t=7.821, df=119.0			t=0.06908, df=117.9		t=6.851, df=133.5			t=3.395, df=124.4		t=5.866, df=111.6
ChR2 stim average	eYFP stim average	ChR2 stim average	eYFP stim average		ChR2 stim average	eYFP stim average	ChR2 stim average	eYFP stim average		ChR2 stim average	eYFP stim average	ChR2 stim average	eYFP stim average		ChR2 peaks	eYFP peaks	ChR2 peaks	eYFP peaks		ChR2 peaks	eYFP peaks	ChR2 peaks	eYFP peaks		ChR2 peaks	eYFP peaks	ChR2 peaks	eYFP peaks
26.5583	0.609606	6.88473	0.173457		1.78206	-0.101398	0.760553	0.121356		2.23425	-0.155192	0.262299	0.0613859		0.11534	0.0123774	1.59355	3.77962		0.00261005	-0.00604914	-1.44441	0.822192		-0.00380934	0.00587417	-15.5067	0.336764
27.111	0.557324	5.25058	-0.0833646		1.93636	-0.0855336	0.611852	0.258839		2.25274	-0.164398	0.277579	0.0149047		0.468263	0.0208581	4.24505	0.983104		-0.00138192	0.0104835	-1.25719	-0.680407		0.12939	0.0249702	-9.32714	-4.46975
27.1379	0.450657	6.37056	0.143412		1.96107	-0.0775759	0.530451	0.158533		2.47759	-0.0435236	0.431776	0.13475		4.48015	0.00456153	4.04928	0.78813		0.0201469	0.0233488	-2.29518	-0.699981		0.00374978	-0.0156925	-6.01312	3.9862
27.8715	0.366127	7.46564	0.214068		1.92237	0.0273603	0.768479	0.186802		2.3809	-0.18464	0.389055	-0.229405		0.984814	0.00825321	5.86771	-0.430911		0.0102791	0.00494833	-6.15483	-0.141969		0.0347721	0.0142444	-4.3872	0.0239141
27.0764	0.354598	8.76189	-0.0724228		2.29588	-0.0841159	1.1407	0.215112		2.49522	-0.214452	1.68023	0.0207782		0.0143107	0.0105727	3.41257	0.162146		-0.00125137	0.0264463	-7.81898	-1.17946		0.0374849	0.0028835	-3.89878	0.1147
27.6444	0.447113	8.19175	-0.16779		2.18576	0.0751486	0.698679	0.081749		2.04109	-0.242423	0.0881763	0.059795		0.0209451	0.0104039	6.96487	-1.11705		0.0337807	0.00913021	-13.1745	-1.662		0.137404	-0.00420253	-2.64777	-5.13322
27.467	0.372101	8.97977	-0.147209		2.3084	-0.0554795	0.939245	0.206094		2.55571	-0.402374	1.55504	0.0644521		0.117351	0.00869344	3.40886	0.6041		0.0760264	0.0130037	-1.2902	-0.549519		-0.00821068	0.00771862	-0.371243	0.481742
27.4036	0.308457	10.7688	-0.0456494		2.13717	-0.109737	0.759148	0.165124		3.1325	-0.18458	1.27734	-0.148535		0.100214	0.013449	3.92101	-0.739017		0.0388585	0.00895119	-0.0847612	-1.77206		-0.00207791	0.0553265	-7.00551	-0.133131
27.7568	0.453523	8.91657	-0.412363		2.02015	-0.0574574	0.950157	0.156187		2.38203	-0.400926	0.778267	-0.117347		0.0261975	0.0095649	0.763612	-1.44856		0.0122763	0.0120564	-8.54295	1.68978		0.0079764	-0.00185924	0.114633	-3.87354
27.4145	0.422298	7.96404	-0.0164006		2.25671	-0.0316515	0.842239	0.243307		2.22354	-0.225605	1.10614	0.0431705		0.0457708	0.0069193	5.92158	-0.724565		-0.0148269	-0.000139894	0.384111	2.18873		-0.0016083	0.0204853	-1.30497	0.34547
27.4717	0.426166	8.63185	-0.137564		2.16148	0.00111256	0.694251	0.104561		2.72255	-0.0697306	-0.0176524	0.0628965		0.0543457	0.0130139	5.43627	-3.56052		0.0113153	0.0110962	-0.326403	0.675224		0.0280421	0.0861995	-14.7725	-0.64236
27.3666	0.570498	10.9594	-0.134459		2.20766	0.0157404	0.98003	0.126405		2.53235	0.0312706	1.92459	0.263208		0.0759891	0.00206684	1.99277	0.965379		0.00680334	0.0134144	-0.314101	0.315479		0.0698827	-0.00104039	-11.2879	0.319205
26.9739	0.384475	10.8716	0.082669		2.27215	-0.150829	1.12359	0.177625		3.13208	-0.0651098	1.10611	0.228685		0.327901	0.00841439	4.83291	-0.658848		0.0137073	0.00050674	2.65072	-0.356423		0.0121004	0.00132306	-8.51738	10.9434
26.5937	0.602383	6.45713	-0.0118814		2.05572	-0.126183	0.966407	0.0683634		3.40451	-0.138306	0.475564	0.124845		3.53288	-0.0019157	4.3516	-0.994412		-0.00384615	0.0103125	-4.03119	-1.34863		-0.0225038	0.00976071	-2.95591	0.217978
26.9543	0.797179	6.47177	0.0631415		2.08742	-0.150582	0.438153	0.120791		3.13364	-0.222109	0.131794	-0.0175809		0.730509	0.00968182	3.34953	5.12305		0.00816191	0.0203474	-4.09066	1.2654		0.0128987	0.0215475	-2.52073	0.892986
27.3216	0.609005	4.986	-0.0800911		2.27074	-0.0326841	0.637752	0.221026		2.78516	-0.657709	0.387598	0.160555		0.0103976	0.0260653	3.99806	-0.421511		0.000640446	0.0120707	3.18231	2.60526		0.108419	-0.00226375	-2.11101	1.54953
25.7219	0.0632285	8.38749	0.414085		0.672932	0.0436401	-0.0398861	-0.00115611		2.39135	0.23537	0.195942	0.146842		0.0219284	0.017181	9.62218	-0.0982708		0.0191265	0.0052664	1.57071	0.835756		-0.00342088	0.0158175	-1.13067	0.106239
26.1933	0.0806835	8.76496	0.0635963		0.650979	0.0461759	-0.041104	-0.0320197		2.35741	-0.173462	0.0098794	-0.180611		0.0817101	0.0153169	4.03681	2.92383		0.00147177	0.00788581	-4.09226	-0.499023		0.00424543	-0.00140683	-2.41143	2.94271
26.2394	0.0333961	14.088	0.259239		0.697805	0.0899964	0.119028	0.00738936		2.43848	0.204159	1.3603	0.216459		0.0792695	0.00780642	2.74145	0.270273		0.00737567	0.00415669	0.437945	-1.57727		0.0185498	0.00231639	0.698677	5.933
25.5734	0.351467	16.4122	0.316946		0.750719	0.176149	0.0821352	-0.339836		2.46674	-0.344341	0.470909	0.228532		0.0266107	0.00595633	1.8662	5.83664		0.026395	0.0190258	0.563726	1.51671		0.000836833	0.011972	-4.85647	-0.85258
25.412	-0.0164762	11.581	-0.0437618		0.923334	0.0545481	0.124399	0.00168433		1.38086	-0.226427	0.300224	-0.898139		0.0641515	0.00149483	1.77743	0.206351		0.0130498	0.00520596	-3.44422	2.02386		0.025157	0.0379606	-19.7279	1.5546
25.1763	0.0485828	9.90854	0.107415		0.948476	0.192066	0.0308443	0.0386653		1.09473	0.211914	0.148666	0.0493349		0.306546	0.00831576	4.84345	1.38274		0.000869734	0.0220779	-1.94786	0.19005		0.102533	0.00711107	-10.0598	-1.28922
25.3679	-0.110588	12.6914	0.0125339		0.76051	0.221385	0.101074	-0.00100101		3.01785	0.253223	1.22668	0.133103		3.15306	0.0214569	5.71489	-0.764302		0.000294878	-0.00287665	-0.640384	-1.33128		0.0490819	0.0107037	-5.52676	1.88789
25.1472	0.346849	10.2479	0.378351		0.81292	0.107912	0.00860281	-0.0361776		3.23056	0.312222	2.36803	0.223282		0.606132	0.0145454	4.60471	-4.57048		0.00415879	0.00695104	1.99627	-1.98561		-0.0365198	0.00745709	-4.38266	1.28071
25.9621	0.327362	8.35663	0.301942		0.726123	0.206151	0.128144	-0.0621062		2.76111	0.308302	1.35856	-0.338526		0.0109318	0.0117319	2.88705	-4.49276		0.00850976	0.0208097	-3.45067	1.43745		0.0561242	0.00326429	-2.52073	-0.770718
25.8743	0.524325	9.97959	0.0740143		0.759848	0.265803	0.0442707	-0.0271768		3.29002	0.344473	1.39296	-0.0811234		0.0205527	0.00134613	8.26739	0.540196		-0.00213871	0.00591928	-0.525774	3.10566		0.193499	0.00028005	-3.76009	0.781958
25.5549	0.0261306	10.5404	0.139752		0.869328	0.19003	-0.0885126	0.0650556		2.22271	0.419573	0.524744	-0.599091		0.0757585	0.0227989	-0.311587	-7.8692		0.00643883	0.00939337	-3.37675	-1.79545		-0.000670448	-0.000584225	0.287311	1.91296
25.3826	0.14037	11.1779	-0.320796		0.949488	0.168873	0.132266	0.0336778		1.64564	0.532101	0.934405	-0.3129		0.0907433	0.0110594	3.40837	-1.26386		0.0110532	0.010984	-1.51779	-2.53187		0.0155556	-0.00412868	-1.46867	-2.02431
25.4595	-0.115527	13.703	0.0579632		0.857281	0.143798	0.0636144	0.029927		3.04988	0.0154462	0.996915	-0.0777002		0.0166933	0.00101495	1.46292	-2.32906		0.00269861	0.00630745	-0.598269	0.391833		-0.00269586	0.0212116	0.611007	-0.156838
25.7926	0.159883	13.6776	-0.216962		0.902322	0.169857	-0.0383469	0.135594		2.73761	0.396387	1.0557	-0.288661		0.0583985	-0.00862542	1.95631	-4.04921		0.0247651	0.00927775	-0.294427	-2.00785		-0.00216979	0.0349262	-6.96178	5.31795
25.8881	0.13326	7.86766	-0.258171		0.873106	0.0777604	0.0394072	0.02166		2.98883	0.397535	-0.0169618	-0.17215		0.270482	0.0196465	4.12662	-2.04558		0.0017768		-6.70579			0.0103193	0.00112027	-16.7289	0.845973
25.5493	-0.0532458	11.8868	0.188361		0.842978	0.180903	-0.201795	0.0934833		2.75381	-0.388123	0.0412959	-0.743569		2.91761	0.0113471	3.31492	2.78175		0.0121245		-1.96918			0.0564453	0.00222042	-0.708447	2.28154
24.5749	0.0940936	4.65243	0.150318		0.815167	-0.0748369	0.669008	0.0273528		2.61214	-0.186447	0.250875	-0.0408738		0.568641	-0.000719672	5.33637	0.41302		0.0118078		-3.5598			0.0106507	-0.00141892	-10.0922	0.201804
24.531	-0.0359769	5.7332	0.291273		0.828556	-0.0560088	0.416183	-0.334869		3.09586	-0.177355	0.289835	-0.330974		0.0250979	0.0149893	4.19777	1.23121		0.00335601		-3.27257			-0.0476958	0.00867511	-3.88873	-2.1092
24.5529	-0.00623808	7.75517	0.104691		0.862688	-0.0358693	0.500075	0.139525		3.34416	0.089992	0.957711	0.165389		0.0693313	0.0154312	5.16343	0.00369381		0.00880907		-4.41555			0.0353095	0.0288365	-2.84715	-16.2811
24.0514	-0.413174	11.9714	0.484191		0.75807	0.0484688	0.590656	-0.0134605		3.31526	-0.0565989	0.0374372	0.205535		0.294208	-0.00236125	2.34249	2.96212		0.0308573		-8.22208			0.169059	-0.00400273	-2.32251	-0.100012
23.6211	-0.0616027	7.61834	0.0167227		0.805657	0.0586837	0.71365	0.109926		-0.0722851	-0.150692	0.290849	0.459228		0.0640542	0.0234687	2.56443	0.604533		0.0159518		-6.93643			0.000661379	0.000385384	0.533361	1.7452
23.9391	-0.293106	7.48805	0.22803		0.78789	0.0946727	0.668747	0.00196475		-0.14495	-0.170617	0.661207	0.230201		0.239814	0.019392	2.16001	0.687932		0.0079694		-1.06006			0.0034421	0.00649196	-2.16145	8.2252
24.209	0.033314	7.12974	0.213617		0.988677	0.0501374	0.547931	0.0746979		2.77212	0.177105	0.126702	-0.152236		2.70819	0.00526074	5.46445	-0.225648		0.0181824		-14.2773			0.000796679	0.00419982	0.29068	-2.16009
24.3398	0.179861	6.7066	0.00252051		0.809162	-0.0328762	0.621429	-0.00374926		3.06013	-0.0108166	0.651339	-0.0240917		0.481887	-0.0021355	5.65491	-1.14561		0.0730257		-9.55507			0.00117303	0.0673431	-4.93438	0.564009
23.5902	-0.332201	8.57879	0.141216		0.727061	0.00925755	0.681652	0.057457		3.22791	0.140398	0.504175	0.104304		-0.00386267	0.0252821	4.91285	-4.52005		0.00791585		-2.5904			-0.0164287	0.000934705	-14.5254	-1.24323
23.7572	0.171969	5.74863	0.154893		0.82724	-0.0591986	0.620645	-0.18992		2.96288	0.0500842	0.0081052	0.172571		0.0637112	0.00224742	1.60165	-0.400326		0.00232263		-12.4952			0.0521597	-0.0106966	-4.25655	-6.54664
23.9945	-0.287308	6.03846	0.296889		0.759877	0.0351569	0.546336	0.0767712		1.12532	-0.396808	0.337644	0.262015		0.151996	-0.00150165	2.29297	5.76027		-0.0075725		-0.569109			0.00821401	-0.000144506	-7.73267	0.407683
23.5136	0.177033	7.16307	0.294712		0.797379	0.101997	0.661487	0.0917231		0.236739	0.00769929	0.296363	-0.128509		0.0451415	0.0105215	1.2657	0.665617		0.00192937		-1.61255			0.0232716	0.0508492	-2.80552	4.03562
24.3516	0.138558	8.48287	-0.0664107		0.881155	-0.0211385	0.601033	0.0792874		2.80329	-0.0782766	-0.140775	0.175474		0.427185	0.0238893	4.43038	-1.46878		0.012002		-7.79711			0.177743	0.00322613	-2.69833	1.3072
23.9986	-0.306936	6.19977	0.00386975		0.843605	-0.0196717	0.746011	0.171052		2.14809	0.041195	1.03525	0.0271728		0.008694	0.0209428	7.8501	2.04506		0.0106879		3.25414			-0.000912303	0.00183757	0.287311	9.51811
24.3237	-0.364493	5.49943	0.0256387		0.79481	-0.0515388	0.470135	0.173649		1.83871	0.195236	-0.0311086	0.119701		0.140917	0.0116009	4.33569	0.174317		0.00636375		-3.97181			0.0082546	0.00493916	-5.84349	1.64864
24.0071	-0.012381	6.09858	-0.104901		0.838283	0.0694295	0.604706	-0.0226678		1.56014	-0.151187	0.571088	0.344617		0.0304736	0.00614606	-0.026331	-1.56597		0.0370449		-5.52214			-0.00653474	0.0666309	-0.236929	-0.142709
23.7481	0.146329	6.84615	-0.0544388		0.426479	0.0609017	0.0892538	0.18643		2.95836	-0.303347	0.71211	0.0738338		0.0132784	0.0113469	4.87864	-3.7471		0.00954397		-8.39508			-0.000494721	-0.0024999	-5.3024	-0.694127
23.395	0.0126773	7.96154	0.113883		0.442824	0.00956067	0.0166307	0.109203		2.63309	0.111702	0.789549	0.287055		0.0717081	0.0234714	8.3967	-0.203579		0.00323344		-18.5603			0.00701366	-0.0100736	-16.4339	-15.6806
23.001	-0.473592	8.34867	0.118942		0.332868	0.104709	0.185015	0.0645418		2.70604	-0.187216	0.353276	0.471597		0.126672	0.00679678	2.16065	-0.801168		-0.021999		-8.13119			0.121369		-2.97936
22.6829	0.0388898	9.68764	-0.163105		0.350249	-0.0332751	-0.146464	0.176777		2.70944	0.590732	0.226557	0.143192		0.0359259	0.017961	0.922084	2.60051		-0.020897		-1.15829			0.0766795		-3.85071
23.5628	-0.0231556	9.1469	0.16189		0.493567	0.143743	0.343333	0.138531		0.397559	0.446138	0.27469	0.23955		0.00809977	0.00322864	-3.65187	5.41859		-0.00662556		-6.13547			0.111979		-3.09098
23.5858	0.00776782	12.5502	0.0547463		0.402561	0.0717979	0.163907	0.00254853		0.671097	-0.0383563	0.629921	0.0457466		0.0550467	0.0150447	5.07793	1.07712		-0.00900691		-1.56098			-0.000623145		0.329269
23.0365	-0.0481948	9.65233	0.118725		0.365454	-0.0754059	0.02282	0.100557		1.99077	-0.177039	0.0833094	0.0920392		0.119555	0.00683508	4.40422	0.644931		0.00257318		-0.986936			0.00877933		-0.597455
22.9526	-0.0935641	9.75975	0.00782222		0.329936	-0.0269859	0.110963	-0.0359425		1.56194	-0.279817	0.477581	0.195447		0.0343232	0.00851065	1.90341	4.25778		0.0122039		-0.65672			0.0052701		0.480412
23.281	-0.228296	13.5277	0.0101702		0.35537	-0.0283488	0.107399	0.0313251		2.34091	-0.313356	0.537037	0.276973		0.0616078	0.00631474	1.43278	-0.114389		0.00830358		2.25183			-0.00792537		-5.6061
23.357	-0.0949758	8.83487	0.202796		0.274722	0.00799325	0.131588	0.0658484		2.69913	0.0446852	0.413991	0.0767752		0.115503	0.0162243	3.50007	2.58572		0.0165107		5.42887			0.000554393		-16.9527
23.245	-0.182148	7.08955	-0.0397331		0.462861	0.01546	0.197838	0.115035		0.1863	0.369845	1.08318	0.176417		0.00830479	-0.00480966	0.306613	-0.919284		0.00195454		-4.03408			0.12687		-7.94142
23.4531	-0.196485	11.4604	0.141106		0.509284	0.124953	0.317838	0.191946		0.0781669	0.326539	0.188826	0.276013		0.0539212	0.0115401	5.40902	-0.677467		0.0316302		-3.43349			0.0353889		-1.95717
23.1668	-0.273419	12.9918	-0.117255		0.380448	-0.0580026	0.121166	0.0869798		1.13647	0.0028402	0.331084	0.0586672		0.0269566	-0.00430316	-0.811976	0.299813		-0.0412846		-8.57085			0.159071		-5.83793
23.3716	-0.296371	9.11263	0.160887		0.337021	-0.0717473	0.123987	-0.121569		0.410352	-0.144522	0.236429	0.27142							0.0253698		0.148246			-0.00114087		0.77941
22.949	-0.116654	7.19914	0.199271		0.368917	0.0284759	0.0939846	0.069653		0.192797	0.0229926	0.416587	-0.0448053							0.00861815		-13.1894			0.00511234		-0.0228353
22.8659	-0.0885024	9.82963	0.215574		0.432285	0.0396428	0.0263265	0.214748		0.0254459	-0.0414193	0.757486	-0.0124155							-0.0282561		-7.67983			0.0037538		-0.0462538
22.3277	0.295351	9.37908	-0.120851		0.668002	0.131514	0.962198	0.177846		2.52536	-0.106447	0.309376	-0.0680867							-0.00895699		-2.03231			-0.00115991		-7.10817
22.5483	0.0101608	8.91497	0.234291		0.762865	0.040794	1.36716	0.0479037		2.31648	-0.315169	1.86679	-0.0148766							-0.00500828		-10.8436			-0.0207357		-17.7918
22.8155	0.297637	14.305	-0.181597		0.73809	0.0522663	1.18982	0.100827		2.92084	-0.134569	0.26714	0.191584							-0.00137682		-0.533036			0.104219		-8.84843
22.7818	0.380944	16.9971	0.070993		0.78795	0.080891	1.53426	0.0855803		2.18636	-0.333103	-0.11591	0.146751							0.00237416		-0.0221094			0.0214617		-2.69653
22.6921	-0.0918511	10.288	-0.0816855		0.919259	-0.00209604	1.94995	0.0914492		0.662349	-0.299255	0.0069506	0.183688							0.00396756		-0.340467			0.168048		-3.80789
22.3486	0.143712	10.1908	-0.0706529		0.823183	-0.0692486	1.123	-0.177495		1.04383	-0.510528	0.161191	0.232041							0.0107154		4.72228			-0.00471123		0.181385
23.1345	0.25326	9.25442	-0.0535228		0.874981	-0.0326113	1.77773	0.0954131		1.28329	-0.351086	-0.0814249	0.117233							0.0157872		-4.39852			0.0105351		-2.86241
23.1772	0.124808	15.6583	0.338202		0.881829	-0.0180469	0.787853	0.294417		0.843149	-0.317929	-0.183806	0.285193							0.000955979		-2.90676			0.00429639		0.996207
22.4648	0.229897	16.9546	-0.0974401		0.804411	0.045711	1.22502	0.165032		0.827374	-0.234449	-0.02363	0.247147							-0.00423779		-5.27459			0.00117888		-5.5196
22.8239	0.334438	9.93659	0.0742312		0.794099	-0.0046411	1.61498	0.120713		1.24692	-0.492144	-0.0117967	0.0472046							0.0427813		-10.841			0.0169818		-16.417
23.4318	0.400113	9.44848	-0.18842		0.960509	-0.00164493	1.35834	-0.42411		0.933693	-0.139224	-0.120594	0.207795							0.0143705		-9.79963			0.102232		-7.34844
22.9885	0.154315	10.3071	-0.186841		0.980713	0.0171852	1.65923	0.116294		1.19835	-0.365224	-0.194881	0.438987							0.072358		-5.43408			0.0304602		-2.8968
22.6236	0.318728	16.511	-0.0472957		0.905494	0.0815681	1.61708	0.000480969		0.633376	-0.33922	-0.0659507	-0.216738							-0.00155583		-1.45531			0.139271		-2.55191
22.7527	-0.107275	12.3989	-0.141466		0.89455	0.0197347	1.61081	0.147262		-0.214297	-0.293299	0.121922	0.107583							0.0127622		-8.16624			-0.000370089		0.0893165
22.9166	0.374298	9.90547	0.17217		0.926988	0.0256422	1.01257	0.126081		0.452765	-0.241244	0.905976	-0.0313026							0.00699935		1.60614			0.00356874		-2.40542
23.4164	0.1472	10.7795	-0.094317		0.93345	0.0154055	1.18641	0.0938645		0.794418	-0.21017	0.849194	-0.165686							0.0373064		-0.336352			0.0129998		0.102406
15.8446	0.0145621	5.27852	0.157583		1.34651	-0.0684122	1.13758	0.0612791		2.57206	0.209193	0.0642337	-0.178959							0.0158525		-2.03615			0.000529154		-5.88671
15.8544	0.471202	2.72499	0.152612		1.33062	-0.134897	1.1105	-0.0185111		2.77082	-0.0633493	0.0141479	-0.0463395							-0.0190834		4.58528			0.0363339		-17.869
16.0904	-0.118336	3.71827	0.00284754		1.41392	-0.120518	1.61463	0.0210026		3.28573	0.198952	3.31122	-0.169478							-0.0204109		-5.26506			0.0700026		-7.60593
16.036	0.29688	6.49461	0.0924992		1.37699	-0.160691	1.90469	0.074441		4.34204	-0.0189812	2.85621	-0.0890457							0.0265279		-1.51773			0.0723414		-2.86459
15.6646	0.601324	6.0837	0.261023		1.43008	-0.171236	1.97963	0.121049		5.37519	-0.194092	1.9871	0.275193							0.025402		-16.0215			0.122699		-2.69451
15.9612	0.615857	1.9275	0.0951634		1.42632	-0.196296	1.09702	-0.0338648		4.86489	0.248203	2.76775	0.424508							0.0603678		-9.4919			0.00742789		-2.00094
15.9634	0.222497	3.47483	0.0669187		1.62288	-0.121709	2.094	0.00778936		8.74047	0.240083	0.658271	-0.0938351							0.011758		-2.25391			-0.00140435		0.232396
15.9402	0.33125	5.67088	0.251611		1.38247	-0.0226734	1.74445	0.0206851		8.22231	0.372637	1.72692	-0.0392744							-0.0176637		-9.28878			-0.00892256		-6.71633
16.0806	0.408217	5.0638	0.0723455		1.39317	-0.205229	1.90874	0.0121347		5.65558	0.213961	1.3991	0.0962245							0.0263878		-0.36983
15.9392	0.291218	4.29137	-0.0612303		1.47126	-0.19407	1.76084	-0.0392332		8.02023	0.439021	0.952415	0.0576384							-0.00871795		-1.06272
15.4486	0.76706	5.71953	0.0757632		1.43966	-0.189217	1.28552	0.0536708		5.34615	0.306831	0.447158	-0.0927343							0.00957612		-1.0292
15.4831	0.463511	4.35498	0.0396091		1.49209	-0.187342	1.8101	0.0858143		5.29957	0.228336	0.278738	-0.137122							0.0235487		-2.6537
15.7961	0.511175	5.58794	0.0934752		1.46324	-0.0525865	2.11092	-0.000103388		7.31235	0.391211	2.80896	0.0948969							0.011144		1.79153
15.3736	0.484813	2.56917	0.0382672		1.2325	-0.0461951	1.29029	0.0818945		6.54756	0.331596	2.23319	-0.0972058							0.0198809		-5.13903
15.4757	0.738806	2.60245	-0.0514989		1.40744	-0.0435547	1.08053	0.0155026		6.09267	0.347784	-0.0239473	-0.103747							0.0470029		-8.84191
15.3639	0.586994	2.97847	0.19149		1.5572	-0.153934	1.13673	0.0395772		5.37554	-0.161961	0.210962	0.0016177							0.0249872		-5.68592
13.8351	0.40852	3.29455	-0.0252661		0.994631	-0.218498	1.5242	0.102418		5.39126	-0.0387074	3.8327	-0.0337144							0.0145638		-1.09876
13.9698	0.173315	4.72091	-0.07354		0.943874	-0.198073	1.22732	0.0729146		6.84696	0.421474	0.346626	-0.271694							0.00702873		-9.46694
14.0747	0.447923	3.68633	0.0135026		1.07241	-0.181468	1.79788	0.149548		8.86131	-0.186326	1.46058	-0.133661							-0.00159927		2.5249
13.3029	0.5885	7.13818	0.00565769		1.03486	-0.242497	3.46744	0.231004		9.71745	0.571574	0.647926	0.0139252							0.00500922		0.820623
14.4269	0.366183	5.69542	0.106033		1.52052	-0.134342	1.49024	0.095795		4.67328	0.412617	6.61801	-0.0881938							0.00746322		-0.245859
14.4016	0.436816	4.20863	0.120759		1.62192	-0.130381	1.61716	0.113313		3.71624	-0.0171424	1.70211	-0.161547							-0.00140916		-3.64764
13.6706	0.0731151	4.94678	-0.107393		1.09732	-0.317266	3.27567	0.0955873		7.52672	-0.270053	4.35586	0.0616754							0.0111562		-5.61255
13.8396	0.398025	5.67984	-0.151955		0.993968	-0.353279	1.7434	0.0900904		6.97205	-0.236868	0.694203	-0.329531							0.0433821		-8.21701
14.0723	0.710563	4.46683	-0.0655946		1.04515	-0.246046	2.12164	0.0890339		9.17892	-0.160566	1.12835	-0.27793							0.0250442		-7.7568
13.8106	0.598744	4.92757	-0.0106646		1.02314	-0.282235	2.14304	0.247168		8.42505	-0.101171	2.46469	0.11669							-0.0174936		-6.71405
14.3277	0.19985	5.2989	0.0229806		1.23509	-0.279919	1.50015	0.086766		5.92627	-0.224856	5.22125	0.0692326							0.00675675		-2.07183
14.3118	0.0419674	5.00352	-0.0333452		1.35198	-0.174822	1.71605	0.0668319		5.34932	-0.179611	4.53297	0.0591929							0.0137971		-7.8581
13.8525	0.329817	6.86354	0.0900781		1.04048	-0.334139	2.15597	-0.131826		6.40024	-0.0771895	4.95622	-0.114921							0.0145677		-1.6852
13.6785	0.585433	4.95373	-0.0757312		1.06659	-0.369952	1.95697	0.0757675		6.27871	-0.144041	2.93328	-0.0653496							-0.0189959		-0.583312
13.7751	0.337167	3.82102	0.19759		1.20857	-0.289208	0.954069	0.102044		6.39151	-0.231215	0.242608	0.438311							0.00438372		0.818367
14.0879	0.332004	3.92945	-0.243372		1.33491	-0.288775	1.7511	0.0803491		6.6494	0.504674	3.05983	-0.0248359							7.31779e-05		-1.4001
14.8854	-0.147616	7.87958	-0.106416		0.292348	-0.00385981	0.294058	0.011013		9.05842	0.262389	1.61372	-0.0609008							0.0197129		0.687177
14.8746	-0.411182	3.69839	-0.0957902		0.266418	-0.0714986	0.0551538	0.123201		8.21169	0.618485	3.01591	-0.020466							0.0131955		-0.638302
14.4772	-0.219229	5.40781	-0.0549137		0.236688	0.00634761	0.581244	0.155802		7.81818	0.137042	2.03998	0.120794							0.00278238		-3.64336
13.9781	-0.232314	7.62185	-0.0354174		0.248091	-0.0496001	1.80891	0.0109322		6.8681	0.447015	0.984436	-0.0313802
14.7723	-0.459376	7.1244	-0.160208		0.724903	-0.0586489	1.65909	0.0751825		2.20179	0.501724	2.13259	-0.336905
14.8322	-0.541254	3.16443	-0.148622		0.603696	-0.102217	0.192439	-0.0210571		1.05417	0.140923	0.739383	0.185024
14.5286	-0.402842	5.17013	-0.141046		0.17919	-0.0125196	2.70549	0.11206		5.07304	0.0941412	4.64581	0.0610025
14.5627	-0.319687	5.22721	-0.0343988		0.222083	-0.0449891	1.34255	0.097023		5.07549	0.113679	5.39427	0.34121
14.5094	-0.502099	5.96673	-0.19509		0.329478	-0.0020825	1.52609	0.162169		6.37072	0.076644	5.3174	0.0365121
14.5337	-0.478279	6.13692	-0.0919322		0.309265	-0.0775039	2.22221	0.0267852		5.65883	0.123157	5.35733	0.0945482
14.7658	-0.513509	3.70882	-0.338401		0.320268	0.0681982	0.273272	0.00412155		3.13866	0.32623	2.0972	-0.289005
14.6317	-0.655602	6.68882	0.122627		0.462644	0.0234392	2.62602	0.142699		2.48514	0.455124	1.35528	-0.0094219
14.9171	-0.250577	8.29718	-0.0794986		0.372722	0.025296	1.18752	0.0803762		4.91751	-0.000857852	3.59019	0.154635
14.8487	-0.298602	5.21481	-0.15299		0.242128	-0.0081304	0.139093	0.12385		4.35824	0.434467	0.644164	0.0559944
14.9293	-0.352844	4.66458	-0.0878648		0.303007	0.0677865	0.10934	0.0645146		3.61792	0.113679	3.50722	-0.221236
14.8015	-0.487694	4.42323	-0.143586		0.316229	0.0552171	-0.0766142	0.101252		3.74415	0.613974	1.54518	0.100523
13.5293	0.236702	4.2032	-0.125147		0.329577	0.110755	0.376246	0.252637		6.35044	0.287694	0.138234	-0.198901
13.93	-0.0207854	3.6297	0.0407749		0.385382	0.130622	0.613584	0.164788		5.7183	0.643699	3.40208	-0.0881863
14.2286	0.247043	7.12532	-0.369684		0.343332	0.102077	1.06787	0.0376454		5.17394	0.332587	5.65786	-0.0161984
14.2567	0.416866	6.87039	0.00748324		0.292437	0.133732	1.65693	0.159716		4.80412	0.582517	-0.161262	0.0367116
13.5901	0.0194048	5.59716	-0.122174		0.746756	-0.00993556	1.49389	0.166082		-0.0612584	0.162437	0.850596	-0.0292191
13.453	0.717942	4.09682	0.0124253		0.660892	0.0265564	0.95131	0.107957		0.870065	0.297789	6.79949	-0.13435
14.3669	0.364159	6.53759	-0.123571		0.406946	0.12046	1.3163	0.10723		3.31612	0.236423	3.03868	-0.0590719
14.3392	0.34224	7.02964	-0.145573		0.502023	0.188268	1.94969	0.129965		3.43416	0.231003	1.3389	0.164962
14.1291	0.047796	5.92876	0.0302953		0.269985	0.0895566	2.35	-0.000238463		4.80122	0.273296	4.08703	0.0735365
14.3217	0.368134	7.69626	0.00816982		0.338866	0.166318	2.26378	0.178232		4.2394	0.279352	1.70143	-0.178554
14.3963	0.465176	5.02094	0.0616921		0.758885	0.0264217	0.483985	0.185255		1.13095	0.204114	2.08028	-0.120017
13.976	0.188132	6.12251	-0.145048		0.66678	0.000272305	1.43442	0.0283972		0.0684793	0.270667	1.69427	-0.27729
14.6957	0.19522	6.55965	0.21081		0.545451	0.0298594	2.48702	0.0721879		3.33472	0.378733	-0.522145	0.053079
14.5237	0.336403	4.08512	0.167545		0.582698	-0.01985	1.11478	0.090927		2.93825	0.315382	4.95602	-0.20053
14.4311	0.201462	6.2549	0.0187772		0.598329	-0.0236467	0.273418	0.0335432		2.23466	0.393524	1.29045	-0.277519
14.4027	0.368682	3.72501	0.133684		0.848457	0.0989055	0.343097	0.0409896		2.36623	0.347138	0.700691	-0.0340682
13.8766	-0.0687753	5.46938	0.0741164		0.163024	0.0698983	0.0353882	0.0364711		5.51313	-0.445793	6.21101	-0.0654887
13.8326	-0.0531912	5.25376	-0.0376254		0.0964512	0.00240152	0.180254	0.103302		5.92818	-0.145408	1.14904	-0.0441099
14.1288	-0.117743	6.14616	0.121066		0.204172	-0.0432501	0.00745163	0.0617095		5.84171	-0.388453	1.00326	-0.127588
14.1791	0.288019	7.35907	0.108802		0.166746	-0.00881711	0.380729	-0.0284222		5.94822	-0.255971	0.154103	-0.310775
12.3448	-0.0492191	7.59782	-0.00931625		0.250623	-0.24873	0.268164	0.0720415		3.81312	-0.388971	0.11147	0.0498435
12.0397	0.0260572	5.67146	0.175539		0.297978	-0.001754	0.0770857	-0.0153796		4.77366	-0.198709	4.23722	0.0372939
13.9554	0.0954215	6.35779	0.0137952		0.0961568	0.217972	0.0564436	0.0535099		3.01599	-0.595146	-0.412067	-0.165017
13.9402	-0.115369	7.85515	0.329273		-0.012306	0.103064	0.140157	0.00884603		2.72912	-0.330208	0.727844	0.263497
13.8404	0.0227642	7.96719	-0.187852		0.129627	0.0131656	0.149476	0.0306688		4.74037	-0.350544	1.39289	0.180459
14.1578	0.00420322	7.95234	0.0472318		0.120954	0.144534	0.153393	0.15614		4.07523	0.0326386	0.45564	0.266578
12.9636	-0.147856	7.56411	0.148496		0.0828443	-0.0351038	0.147375	0.103178		1.55557	-0.115128	4.85063	-0.0378985
12.5585	0.165162	8.45496	0.0545041		0.0593929	-0.113147	0.12381	-0.0806232		3.28405	0.0546603	0.144929	-0.0875024
14.1746	0.0106723	7.15203	-0.0661428		0.0171787	0.0879228	0.389809	-0.0249096		2.52982	-0.177043	0.326745	0.189551
14.138	-0.292992	6.23587	0.3221		0.0230714	0.140282	0.112712	0.00697534		1.47503	-0.115865	1.57902	0.0767886
13.8761	-0.180214	4.31241	-0.00889481		-0.0390677	0.149879	0.0974283	0.116406		0.782917	0.0478681	0.0953379	-0.0531231
13.3187	-0.145887	4.71934	0.184311		0.142113	0.149606	0.117337	0.0949955		0.66841	-0.0923863	4.78049	0.00615785
10.8475	-0.300379	2.59319	0.0918371		-0.121666	-0.174277	-0.0517042	0.107852		9.59865	0.162947	0.946878	0.20728
12.3463	-0.349449	2.26733	0.168469		-0.18561	-0.119499	0.0880451	0.0922654		10.1236	0.29548	0.985917	-0.0968485
12.6359	-0.373156	3.0827	0.303845		-0.154913	-0.116322	0.153388	0.0870259		10.0822	-0.0252002	3.20375	0.17914
13.0102	-0.680925	7.35529	0.100617		-0.166518	-0.136019	-0.252698	0.0883568		10.4358	0.443691	1.86329	0.302209
17.5914	-0.568335	1.35421	0.0165698		0.0259597	-0.176629	-0.00134424	0.0759389		4.93163	0.240126	-0.164663	0.394958
17.747	-0.389501	3.5034	0.448395		0.0589275	-0.0151336	0.138638	0.0772222		3.19796	0.148401	0.630061	0.0897607
12.9881	-0.427923	1.50121	0.148081		-0.0327901	-0.237613	0.079536	0.022117		8.59526	0.380719	3.21336	0.115515
14.3488	-0.464732	3.62728	0.332103		-0.0693953	-0.0945722	0.114579	0.247231		8.34036	0.15419	3.62532	-0.0575619
13.3716	-0.650316	4.45202	0.141353		-0.0244136	-0.133528	0.134549	0.0922324		9.6548	0.281342	3.07291	0.120916
13.6535	-0.366074	1.18001	0.0735569		-0.0125054	-0.153375	0.0754284	0.13256		9.3892	0.108499	1.93303	-0.0913116
16.034	-0.603164	1.94505	-0.00341632		0.150615	-0.0574089	0.159542	0.0636668		6.02818	0.174921	2.11609	-0.0984112
16.9907	-0.463817	3.19646	0.23195		0.0412768	-0.120426	0.110897	0.202817		3.56774	0.00811244	1.10831	-0.201721
14.1163	-0.406511	4.02582	0.11506		0.0782111	-0.212201	0.0823695	0.173591		7.43902	0.0632071	0.157561	-0.249713
14.6697	-0.701968	1.697	0.099007		0.0133502	-0.151878	0.153984	0.170059		6.94485	0.299357	1.91062	0.105483
15.2163	-0.608715	1.29338	-0.0485196		-0.0155889	-0.153139	-0.00441813	0.0882717		6.7971	0.0638443	0.244325	0.00101974
15.7615	-0.492447	1.67102	0.0706452		-0.0170836	-0.0572554	0.0253019	0.0527933		5.93103	0.542786	0.59702	0.254065
11.7568	-0.00986313	2.34394	0.228341		0.371237	-0.0711081	0.185066	0.0355623		8.53804	-0.0416111	0.803159	0.035308
12.3581	-0.101218	1.72866	0.295083		0.250663	0.0205981	0.0767128	0.0789363		9.63812	-0.125498	2.33383	-0.183844
12.1002	-0.0905224	1.5503	-0.014249		0.234195	0.0739977	0.0364486	-0.00306862		8.51704	-0.0238949	0.884729	-0.027847
12.658	-0.118469	7.48738	0.201211		0.201106	0.012211	0.0610448	0.0871593		7.38567	-0.00403358	-0.77187	-0.199733
18.0341	-0.0820507	0.900324	0.288611		0.15489	0.135286	0.0161626	-0.00143557		1.37894	0.366619	-0.141665	0.320826
18.2475	-0.224712	2.58201	0.101686		0.23216	0.0858689	0.036028	0.0595591		1.41483	-0.163591	0.26531	0.214156
13.2329	-0.708931	2.73607	0.250762		0.221238	0.188797	0.8477	-0.0758016		5.14573	0.128323	1.91153	0.198395
14.12	-0.414264	1.63718	0.331453		0.13629	0.12288	0.0872696	0.0725618		5.04221	-0.150155	1.03788	0.0712449
13.0655	-0.159918	1.10718	0.137914		0.114985	0.0269176	0.0876098	-0.0246509		6.51572	0.0947925	1.25275	0.0179857
13.1852	-0.300277	1.7681	0.400711		0.174334	0.100012	-0.155559	0.00849207		5.66191	-0.0663185	0.269078	0.177254
16.8406	-0.466455	2.30611	0.047626		0.206314	0.0972758	0.0633158	0.0483244		2.80523	0.236563	1.98612	-0.297438
17.0235	-0.143789	5.02044	0.287736		0.262641	0.100616	0.059866	-0.00386778		1.35387	-0.27643	0.685073	-0.016825
14.6373	-0.217582	1.29462	0.0715325		0.156616	0.13284	0.142173	0.148366		4.56961	0.0986182	-0.0329048	-0.119377
14.9892	-0.213362	3.84736	0.362927		0.0820909	0.124689	0.00969541	0.225122		4.42378	-0.0178518	0.882552	-0.0241388
15.7386	-0.366957	1.20846	0.0123688		0.106928	0.157647	0.0730288	0.032399		3.52814	0.258783	0.182603	0.426085
16.2394	-0.246614	3.29703	0.0148941		0.152706	0.0958415	0.0275974	0.0385471		3.24735	-0.0758466	0.570753	0.0534388
11.8857	0.202626	2.68363	0.0157228		0.00756138	0.152141	0.0612849	0.0384216		7.79316	-0.211447	0.273748	0.195535
12.5679	0.0753972	2.14497	0.220403		0.0593437	0.153686	0.0322263	0.0388926		7.60427	-0.242373	1.49172	-0.0156518
12.0962	-0.056811	0.214642	-0.28977		-0.0813075	0.0995488	-0.252961	0.213502		7.09323	-0.363471	0.857097	0.126167
12.3817	0.0542549	6.3695	0.0515185		-0.0182698	-0.00471491	0.121049	0.167679		6.62985	-0.141602	0.477098	0.180036
18.4229	0.285088	10.4347	0.0746195		0.149017	0.0409502	0.281992	0.021187		-0.396933	-0.887867	-0.258674	-0.086676
18.4656	0.311081	0.807943	-0.140132		0.127587	0.091364	0.0753969	0.0750476		2.97977	-0.293037	0.152002	0.0703277
13.312	-0.154978	0.146186	0.00992151		-0.050487	0.0165492	0.142557	0.0734038		5.00168	-0.226005	1.56931	0.220487
14.8194	0.00800271	4.13263	0.174283		9.27697e-05	0.0507881	0.139039	0.0202602		5.08571	-0.493032	0.648321	-0.0670958
13.3973	0.0724766	0.953937	-0.113925		-0.090832	-0.0582949	-0.153453	0.0790016		5.8654	-0.426691	1.02137	0.0458428
13.9643	-0.0245358	0.634952	0.216714		0.0499443	0.0222596	0.146253	0.0895394		5.12215	-0.117609	0.800604	0.249234
17.1817	0.200776	1.63838	-0.00233933		0.138869	0.0214427	0.0982227	0.120573		0.162704	-0.608679	1.01875	0.126771
18.0405	0.255299	6.26051	0.411353		0.15285	0.0740867	0.0537004	-0.0280762		1.01909	-0.507867	-0.853354	0.175818
15.8286	0.230242	9.49308	0.0506297		0.0136465	0.0746337	0.161063	0.0121387		3.9428	-0.325414	-0.275451	-0.0935527
16.428	0.23597	1.36812	-0.106472		-0.0288316	0.0148242	-0.0650469	0.103232		3.13849	-0.302602	0.63029	0.0680071
16.387	0.23489	3.24993	0.00742539		0.0586052	0.0164348	0.0951759	0.00985976		2.40362	-0.714468	-0.0499642	0.0351191
16.8486	0.269327	2.98927	-0.365889		0.0278192	0.0743497	0.115042	0.115191		1.30585	-0.30302	0.461085	0.0602067
12.329	0.15017	1.99094	-0.0602747		0.23662	0.304165	0.0652826	0.0575438		5.88635	-0.13567	0.152376	-0.117971
13.5059	-0.00225697	2.60303	0.0663645		0.26036	0.210923	0.0333454	0.140473		5.6924	0.116128	1.48027	0.157651
13.8975	0.170538	12.1021	-0.0362931		0.253173	0.210777	0.109217	0.113176		5.12618	-0.024697	0.800176	0.243773
14.4331	0.0485668	13.8838	-0.0898056		0.350024	0.208248	0.124716	-0.0177388		4.34791	-0.144576	0.658171	0.156709
20.053	-0.342476	1.76524	-0.139305		0.67453	0.120705	0.411995	-0.060995		0.426623	0.114531	0.265989	-0.0547215
20.0591	-0.00559366	11.8023	0.227958		0.672426	0.0930143	0.0995601	0.00608845		5.21284	-0.205024	-0.231874	-0.241997
16.5366	-0.14558	2.76431	0.170775		0.424162	0.134936	0.151397	0.0359997		2.70074	-0.0491461	0.281707	0.109879
16.2687	-0.216115	-0.613869	-0.157764		0.393284	0.0627772	0.0791401	-0.0218228		2.55099	-0.0408665	-0.532763	0.0849189
15.2143	-0.00697982	11.6673	0.062308		0.35605	0.153475	0.139629	0.108881		3.90693	-0.243069	0.903871	0.052659
15.7219	0.0671866	0.336844	0.00555527		0.404453	0.0989013	0.02932	0.0944553		2.86232	0.0660127	-0.250318	-0.222031
18.8693	-0.332016	8.76918	0.149215		0.491153	0.0465044	0.0805482	0.0523244		1.34408	-0.0667952	0.46189	0.318959
19.7165	-0.401266	13.4273	-0.380082		0.583965	0.0194762	0.207214	0.0675142		3.1184	-0.0826881	-0.10692	0.191343
16.7929	-0.165928	1.93215	0.14124		0.363843	0.0195033	0.0738594	0.0470901		1.43565	-0.4541	-0.15937	-0.264054
17.4889	-0.39489	3.69542	0.106528		0.382724	0.124684	0.0631459	0.14017		1.37024	-0.0278747	0.257809	0.0760683
18.0027	-0.33817	0.904208	0.167483		0.403155	0.201549	0.109033	0.107884		1.03569	-0.214117	0.355629	-0.119387
18.267	-0.138637	2.3871	0.332672		0.521028	0.107194	0.0323645	0.065834		2.17179	-0.112066	0.334923	0.00965265
14.0322	0.556032	0.222647	0.103903		0.269198	0.251159	-0.0299536	-0.576868		9.46752	-0.355224	1.31725	0.0811792
14.5226	0.66185	12.0103	0.10546		0.212097	0.184259	0.22586	-0.301785		10.2786	-0.335889	2.00012	-0.0290164
15.1139	0.699296	12.3478	0.0420107		0.262937	0.113513	0.14392	-0.469886		9.85342	-0.359125	1.29088	0.191529
15.9252	0.733753	15.5915	0.19013		0.278496	0.218961	-0.0552476	-0.381085		9.42035	0.130351	0.298899	-0.0891678
19.151	0.222759	0.404023	0.0216657		0.732934	0.243501	-0.0191591	-0.407093		4.75436	-0.547948	0.49466	0.129646
18.7044	0.553678	18.19	-0.101681		0.663825	0.230785	0.0926743	-0.520969		4.09362	-0.509393	0.58446	0.0688057
17.0811	0.787665	5.64383	0.214964		0.244178	0.342908	-0.00166996	-0.465583		9.00063	-0.264112	1.35493	0.00584878
17.8266	0.490497	10.5257	0.0800744		0.311866	0.327774	0.0535007	-0.557386		8.87447	-0.358564	1.17096	-0.0282475
15.9038	0.362289	11.4202	-0.152144		0.283418	0.155887	0.110322	-0.49032		9.25766	-0.113978	1.04602	0.277
16.2823	0.870181	-0.42544	0.161524		0.216669	0.20824	0.0657181	-0.53523		9.33743	-0.300752	1.49741	0.0860623
19.7065	0.113239	7.49964	-0.00831632		0.58276	0.159042	0.126595	-0.57768		6.77141	-0.385672	0.902391	-0.193736
19.5506	0.346753	10.9464	0.110164		0.618219	0.125642	0.0172481	-0.519969		5.42178	-0.259939	1.51969	-0.111488
17.7742	0.409866	1.5635	-0.0232027		0.383707	0.263749	-0.0983647	-0.32454		8.51653	-0.293986	1.10059	0.0383283
18.5174	0.197043	1.85606	0.235768		0.394691	0.18163	-0.029463	-0.500841		8.69193	-0.504503	1.04825	-0.103938
19.0502	0.21628	1.66598	-0.00806463		0.509671	0.231093	0.141865	-0.534705		8.45812	-0.262368	1.15454	0.223854
19.5466	0.0230133	0.482443	-0.162872		0.53348	0.2102	0.0326302	-0.533413		7.88568	-0.186608	2.20787	0.00177795
8.87337	-0.281203	0.795949	0.00332312		0.33995	0.0230454	0.00739983	0.132953		10.4543	0.289709	0.849473	0.142747
8.90336	-0.300197	1.38099	0.167811		0.365524	0.130929	0.106489	0.0741344		10.2774	0.0280793	1.332	0.323998
8.46329	-0.156906	1.74334	0.174523		0.313486	0.150235	-0.176196	-0.00751253		10.5	-0.13437	1.26089	0.00923392
8.23303	-0.260445	1.77395	0.0108814		0.391749	0.0983183	-0.416462	0.0273526		10.4234	0.444843	-0.0662086	0.0304273
11.1567	0.0245583	1.50406	0.0229296		0.928736	-0.00586786	-0.0849115	0.0561117		1.77733	0.0678153	-0.111134	0.0706644
11.415	-0.0375195	2.01348	-0.067107		0.887465	-0.0970675	-0.0452822	0.0546847		1.29969	0.212423	0.650809	-0.0517738
10.3127	-0.0881492	0.466337	0.0313519		0.52278	0.0996508	-0.173745	0.0594628		9.80901	0.0592344	0.478806	0.111879
10.857	-0.553786	1.84765	0.118118		0.632184	-0.0333264	-0.104753	0.0681635		10.4295	0.235709	2.33361	-0.185489
8.97955	-0.253912	1.4438	-0.0178475		0.430433	-0.0166304	-0.182089	-0.00525611		10.2441	0.203834	1.52713	-0.0919874
9.57757	-0.218149	0.707051	0.101265		0.458084	0.0723552	-0.0127852	0.0568638		10.088	0.343137	0.524883	-0.110462
10.4914	0.10174	1.93568	0.00645358		0.768604	-0.00585737	-0.027622	-0.0467844		5.27975	-0.222029	0.98075	0.141596
11.0132	0.240909	1.87325	0.22721		0.874472	-0.0452272	-0.21451	0.163808		3.0328	0.372673	1.52681	0.151008
9.51703	-0.30575	0.626793	0.0903456		0.699765	0.0306066	-0.293913	0.0380641		9.91944	0.0399147	-0.295362	0.0958372
9.83317	-0.224156	0.853868	0.0902786		0.703617	0.0108848	-0.176172	-0.0678743		8.46263	-0.0807171	0.930231	0.0100846
10.0755	-0.233511	1.42962	-8.88178e-18		0.77317	0.0294049	-0.0629881	0.0167494		7.27041	0.0087907	2.35908	0.105232
10.2199	0.196374	0.177011	0.0919811		0.787154	-0.0182251	-0.0173462	0.0454213		6.06117	-0.12765	1.18587	0.00821345
8.91329	0.149854	0.900571	0.215941		0.358108	0.243736	0.0439147	0.154503		9.29389	0.277682	1.15883	0.274124
8.93456	0.320184	0.967282	0.0214471		0.295015	0.181718	0.228423	0.137028		9.48867	0.108797	1.1443	0.0456843
8.64856	0.222796	1.54034	0.0828634		0.4117	0.416466	-0.0066179	0.207875		9.37044	0.207639	0.939602	-0.0548439
8.67758	0.478957	1.9235	0.110772		0.481996	0.30641	-0.0649866	-0.0467466		9.60703	0.33791	-0.628937	0.196864
11.5072	-0.0277483	0.962451	0.129782		1.04159	0.337073	-0.64978	0.455725		1.53864	0.193843	-0.473463	0.158607
11.5123	0.14205	1.91448	0.0648603		1.01275	0.320643	-0.160029	0.241893		1.96946	-0.0369187	1.07883	0.100134
10.2317	0.331351	0.339665	0.338668		0.556392	0.321312	-0.293168	0.164393		7.53399	0.0843569	-0.124762	0.162178
10.9612	0.252245	1.91032	0.17564		0.569599	0.271247	-0.134067	0.0744827		7.15437	0.00219409	1.14102	0.0375873
8.8838	0.655736	1.30287	0.112643		0.525758	0.243984	-0.210813	0.230977		9.69585	0.0794028	0.687579	-0.162021
9.71768	0.519537	0.784286	0.228681		0.628089	0.265271	0.131885	0.120217		9.23486	0.230882	0.154469	-0.155581
10.936	-0.231587	2.18313	0.189769		0.981447	0.182234	-0.0230843	0.151553		1.26182	-0.103225	1.63392	0.243453
11.4007	-0.00867678	1.88538	0.0527044		1.09758	0.132564	-0.342289	0.121191		1.08848	0.0228976	-0.521659	0.167709
9.73882	-0.0305014	0.415296	-0.0130495		0.652512	0.237376	-0.661813	0.120072		5.74882	-0.316842	-0.684497	0.0502528
10.137	-0.148229	0.647009	0.0233352		0.656966	0.225392	-0.154506	0.141766		4.37798	-0.155515	1.53542	0.242747
10.2946	-0.0716682	1.45255	0.144201		0.801306	0.234603	-0.103511	0.068713		3.3091	0.120452	1.58751	0.160286
10.5188	0.0589977	0.780676	-0.148497		0.852365	0.340861	0.0156093	0.115334		1.95246	0.13395	1.45576	0.0982006
8.76116	-0.073644	0.20209	-0.0622142		3.16018	-0.0307817	-0.900859	0.143419		9.32051	-0.0263132	2.38359	-0.182322
8.90255	-0.0682363	1.18609	-0.119722		3.18498	-0.193988	-0.0733877	0.129684		9.50041	-0.0925358	2.16589	-0.0597921
8.93821	-0.0591479	1.69299	-0.00770732		2.97924	-0.114206	-0.0965832	0.253934		9.2834	-0.111174	0.373748	-0.0761727
9.38184	0.174224	1.91255	0.115915		2.95518	-0.119733	-0.0940168	0.0480993		8.37958	-0.0751286	-0.421552	0.303613
11.4731	0.374603	1.21834	-0.105271		2.45078	-0.130544	-0.317877	0.0187197		2.91416	-0.0551935	0.567613	0.0648504
11.6562	0.141865	1.56799	-0.000762919		2.08516	0.308172	0.047205	0.30751		3.3584	0.13364	0.869021	0.0549153
9.70021	0.317577	1.33668	-0.194826		2.26913	0.00676929	-0.11965	0.0953309		3.97649	-0.326306	0.0966738	0.095461
10.1253	0.335327	1.29226	0.111318		2.42315	0.0208158	-0.162506	0.22277		3.20708	-0.147961	-0.583654	0.00504125
10.6619	0.158836	1.41312	0.176563		2.7445	-0.118342	0.0082878	0.0864615		7.36039	-0.106473	-0.346785	0.315863
10.4098	0.2527	-0.17398	-0.06582		2.50152	-0.0208205	-0.184481	0.264041		5.9673	-0.184716	-0.220672	0.114935
11.3093	0.384483	1.99699	0.00406327		2.4633	-0.126271	-0.161834	0.200232		1.05719	-0.160514	2.37572	-0.185279
11.5813	0.463458	1.63774	-0.1728		2.55788	-0.205408	0.0300898	0.0514982		2.39495	0.0692718	-0.238936	0.0812525
10.3878	0.389603	0.915977	-0.149358		2.52115	-0.0426188	-0.153292	0.227869		1.26056	-0.117952	0.114644	0.106853
10.4231	0.261097	1.01141	0.0894283		2.27762	-0.136002	-0.118614	0.0896018		0.953891	-0.0225506	1.16161	-0.0663655
10.958	0.281024	0.15974	0.000562191		2.38036	-0.0522305	-0.144409	0.243628		0.517062	0.0120002	1.52829	0.106971
11.269	0.30834	0.653456	-0.081706		2.48448	0.00544762	-0.42832	0.151153		0.625313	-0.0164314	1.48518	-0.183315
8.61069	0.413401	0.418416	-0.11017		1.98958	-0.146275	-0.0593494	0.115759		8.7046	-0.226986	0.541887	-0.105409
9.51619	0.467145	0.966632	0.188302		2.04432	-0.0315971	-0.219161	0.296867		7.66673	-0.440892	1.20635	-0.31514
10.2197	0.334264	1.53181	-0.196123		1.77161	-0.0540536	-0.324416	0.11564		5.81534	0.0116506	0.0591914	-0.0199288
9.06273	0.207705	1.04679	-0.201783		1.77873	-0.0146554	0.594606	0.161247		4.17439	-0.00942299	0.667582	-0.121982
11.5625	0.0903976	1.58813	-0.115604		1.62642	0.00597069	0.373635	0.188414		4.2372	0.114104	0.39075	0.121409
11.8431	0.0344673	1.45521	-0.339094		1.59824	-0.608369	-0.0535781	0.216794		4.77769	-0.527162	0.601473	0.171335
9.54805	0.219492	1.06662	-0.0591954		1.52668	-0.00155684	-0.0625183	0.134809		0.172931	-0.0637359	0.12689	0.231234
9.86368	0.284628	0.519501	-0.291843		1.58626	-0.0195822	-0.13516	0.315762		0.0274353	-0.510101	0.237196	0.0446791
9.34981	0.126958	1.24241	-0.0306201		1.667	-0.065072	-0.179012	0.220461		2.33139	-0.190985	-0.0308946	-0.100295
9.53128	0.26846	0.993703	-0.138997		1.5861	-0.032065	-0.207539	-0.00403134		0.620122	-0.0858131	1.11908	0.0666425
10.9155	0.34982	2.68275	-0.141416		1.55027	-0.0927335	-0.33792	0.122887		2.96795	0.124701	0.350841	-0.127463
11.2245	0.479751	1.1802	-0.167987		1.53803	0.0439125	0.149475	0.0991757		4.30251	-0.39087	0.234431	-0.235666
10.5036	0.288078	1.41113	-0.101322		1.61691	0.104318	0.249425	0.0226679		0.596271	-0.279336	-0.0821237	-0.0602159
10.6705	0.379297	0.90864	-0.118664		1.66262	0.0564933	-0.0337056	-0.0275416		1.41665	-0.512156	-0.490085	-0.25922
10.7027	0.268208	0.0662758	0.193175		1.79154	0.04997	-1.08476	0.027074		2.15424	-0.00558076	1.88095	0.736187
11.003	0.2272	0.9466	-0.122467		1.92756	-0.0817093	-0.239593	-0.073721		2.965	-0.599098	0.419132	0.0192486
8.683	-0.72233	0.748444	0.152931		1.06136	0.0308722	-0.0803197	-0.0591103		8.24761	-0.116505	1.39641	-0.0560852
9.13558	-0.517934	1.44613	0.208571		1.06173	0.0414791	0.0866302	-0.069991		8.29314	-0.241002	3.54698	0.226704
9.44254	-0.688159	0.729954	0.131953		0.997995	-0.0124033	0.217743	-0.0255527		7.5427	0.0420734	1.28315	-0.0582274
9.57384	-0.759833	1.28127	0.408709		1.16923	0.11465	0.567416	-0.00230384		6.66115	-0.398745	2.43705	0.210218
13.1775	-0.538112	0.604301	-0.0343866		1.36042	-0.0222458	0.233213	0.062509		-0.231162	-0.197275	3.01913	0.173982
13.4985	-0.459902	1.20525	0.168663		1.29824	0.000504285	-0.141881	-0.0179571		-0.462287	-0.217033	3.46105	0.202598
10.7236	-0.670384	1.33152	0.353579		1.29953	0.082664	0.196933	0.258327		5.66323	-0.0705376	2.81017	-0.098783
10.5563	-0.844879	1.09628	0.0108495		1.13682	0.00328988	0.776275	0.495266		5.16209	-0.214839	2.543	0.0783513
10.039	-0.509932	1.56755	-0.0509067		1.22916	0.166564	0.198485	-0.100783		6.51265	0.0108234	4.64504	0.240085
10.5026	-0.219731	0.851748	-0.0530396		1.29619	0.157367	0.218812	0.126		6.17982	-0.111557	3.5716	0.160103
11.8485	-0.572042	1.57014	0.276395		1.22741	0.0785646	0.0300287	-0.146975		1.07853	-0.0633165	3.04052	0.0799536
12.4388	-0.563367	0.556728	0.143504		1.20459	0.049892	0.113439	-0.080526		0.022699	-0.346192	4.59665	0.181878
10.8355	-0.646841	0.984496	0.143465		1.21119	0.0203445	0.897739	-0.033899		5.31219	-0.174436	3.76843	-0.0465205
11.0087	-0.933155	0.447268	0.0339739		1.09705	0.0440525	-0.051426	-0.0677239		4.4215	-0.239075	2.39939	0.260278
11.2606	-0.517785	1.09093	0.0159291		1.35526	0.103269	-0.0728853	-0.0288158		3.41606	-0.219653	3.78984	0.187804
11.3678	-0.572384	0.766169	-0.14602		1.27958	0.147004	-0.411624	-0.0176505		2.2771	-0.177142	2.62672	0.130282
9.91632	1.21937	1.16068	-0.121234		0.85536	-0.0126198	0.0824731	0.0273998		6.82141	-0.254423	3.76077	0.310792
10.1261	0.98439	0.98629	-0.0664878		0.924231	-0.0685208	-0.215266	0.0104149		6.78923	-0.580973	4.43869	0.337238
10.8362	1.23797	1.65173	-0.374541		0.974633	0.159097	0.58883	-0.0565118		6.5643	-0.533401	3.84061	0.131488
11.0253	0.99179	-0.0199417	-0.190014		0.968337	0.0360945	0.730111	-0.0731633		5.35276	-0.281213	3.84491	-0.125365
15.325	0.54151	1.37	-0.226228		1.32383	-0.0318579	0.00325242	0.145633		1.96038	0.112126	3.15335	0.0684394
15.7834	0.368495	1.4715	-0.0775103		1.18949	-0.125364	0.438227	0.0665583		2.63962	-0.406587	3.54408	-0.0577134
11.2127	0.802768	1.37848	-0.127759		0.905481	0.153008	0.734481	0.00258455		4.0901	-0.181102	5.03307	-0.102314
11.5292	0.609673	1.89805	-0.284859		0.97575	-0.0716059	0.336156	0.89236		3.5837	-0.214708	5.56046	0.114142
10.8316	1.07786	1.69701	0.0624569		1.01833	-0.000870978	0.351756	0.0188708		4.75041	-0.390577	5.00573	0.0740488
11.2525	0.919736	0.955501	-0.267242		0.855701	-0.110438	0.130507	0.0808115		5.07916	-0.3939	5.38226	0.159528
13.9817	0.577396	1.08642	-0.00688662		1.13717	-0.00150076	0.111382	-0.0454076		0.269947	-0.0340636	1.31766	0.0506243
14.3746	0.563997	1.16968	-0.0168714		1.25416	-0.00135799	0.552447	-0.0476127		0.649333	-0.148827	3.71539	0.00676186
11.6558	0.584378	1.06934	-0.0854338		1.11965	-0.0632653	0.487711	-0.0448256		2.06516	-0.174427	3.98526	0.372982
12.0313	0.817899	1.23356	-0.0176004		0.896182	-0.0769283	0.410189	0.120597		1.01572	0.0561136	3.16097	-0.165322
12.6787	0.529174	0.631977	0.0132872		1.14743	-0.118276	-0.163609	-0.0889589		0.596187	0.0205358	1.62895	0.176947
13.2493	0.89204	4.07956	0.263127		1.00632	0.0235088	-0.0213489	0.0357409		0.31287	-0.193586	7.56671	0.0382385
12.9427	0.494309	2.2805	0.166605		2.2062	-0.233941	0.00696727	-0.0285747		5.02314	0.229536	1.99136	0.095459
12.6882	0.346357	2.48931	0.338675		2.46093	-0.241073	-0.0438088	-0.210137		4.60862	0.276733	1.92878	-0.00477245
12.2435	0.514012	4.29874	0.158892		2.35332	-0.245934	-0.325786	-0.0315627		4.97966	0.25716	4.8742	-0.116321
11.6466	0.297043	2.439	0.00571424		2.6221	-0.160064	-0.0516135	-0.0083365		4.0287	0.724855	5.17236	-0.322535
13.0029	0.206524	1.21522	0.012206		3.3522	-0.133592	-0.0909884	-0.0681664		2.66624	0.00416216	8.64116	-0.253685
12.7431	0.438968	5.12627	0.0961036		3.54178	-0.139778	-0.14079	0.183941		2.888	0.257749	3.34059	-0.176584
11.431	0.546104	1.28045	0.422955		3.29045	-0.143053	-0.0191755	0.103793		0.126632	0.301058	3.56661	-0.22328
11.6757	0.33328	2.32487	0.486152		3.34996	-0.250544	-0.147028	0.968913		0.259152	0.44781	3.89226	0.0804722
11.505	0.334924	2.76576	-0.054642		2.81153	-0.285841	-0.302122	-0.0335738		2.50278	0.376556	3.96497	-0.308814
10.895	0.105191	3.1607	0.053462		3.20211	-0.219446	-0.0870677	0.181646		1.39039	0.321096	2.68243	0.017903
12.4825	0.237997	2.56778	0.225795		3.1549	-0.252173	-0.0511023	0.11141		2.72491	0.289814	3.69291	0.146539
12.47	0.360533	2.44356	0.0133244		3.26697	-0.185714	-0.154319	0.0426927		3.28396	0.155764	3.59565	0.0676007
11.3672	0.27144	3.45561	0.0289852		3.2573	-0.207146	0.12222	0.0488007		0.0594668	0.388889	6.17351	-0.101522
11.2416	0.329321	0.430552	0.32531		3.33202	-0.275233	-0.192707	0.119795		-0.175403	0.527911	4.75173	-0.269143
11.744	0.114915	3.04888	0.0185432		3.09091	-0.309471	-0.0707525	0.167764		0.0284085	0.0962843	5.77432	0.0580142
12.1442	-0.0107602	3.56217	0.166706		3.28294	-0.256828	-0.0530248	0.0864297		1.62643	0.235805	3.08904	-0.0664341
12.3004	0.515719	1.20253	-0.287088		3.06535	0.208493	-0.196889	0.150942		5.23759	-0.274348	1.4231	-0.305229
11.5133	0.400725	1.55919	-0.14239		3.45726	0.173413	-2.94418e-05	0.217677		4.28893	-0.0607349	3.26752	0.0983634
10.9416	0.533132	5.45539	0.154958		3.20109	0.0979493	0.0685925	0.0968677		2.72928	0.139669	1.96638	-0.0720542
10.7233	0.171216	2.30786	-0.0385434		3.39051	0.151917	0.0375144	0.102013		0.943616	0.0102996	3.19942	0.181468
12.0045	-0.0251072	2.79892	-0.169707		3.818	0.287394	0.0356824	0.0152956		5.13894	-0.174697	3.60803	-0.0344076
12.0263	0.12652	0.812811	-0.239626		3.66777	0.169334	-0.191796	0.194928		5.58212	-0.206594	1.37178	0.146917
10.9289	0.173372	1.13408	-0.117852		3.42598	-0.0094724	0.192188	0.190203		-0.573267	-0.179409	4.23609	-0.00854127
10.3495	0.100646	1.79217	-0.0353121		3.39529	-0.121695	0.0163612	0.0892669		0.365428	-0.13427	1.60725	0.0613171
10.3527	0.47338	2.53404	0.0659314		3.38364	0.214958	-0.0146975	0.0812341		0.309647	-0.132671	1.30035	-0.06512
10.575	0.725313	1.1738	-0.0118018		3.46861	0.095322	0.125835	0.0378502		-0.138957	-0.229297	5.82949	0.272645
12.1204	0.223892	0.312714	0.0415079		3.6217	0.108297	-0.228695	0.107724		3.29851	-0.143166	1.15388	-0.0800769
12.256	0.246859	4.05504	0.0122741		3.97183	0.126703	0.0538797	0.0933647		4.19336	-0.196528	2.85452	0.350324
10.8477	0.251901	2.23571	0.142535		3.4389	0.0659278	-0.231891	0.130921		1.45916	-0.0538286	4.46408	-0.0814895
11.5467	0.263216	0.992443	0.167894		3.64437	0.13128	-0.155187	0.145176		3.03067	0.0444744	1.02369	0.145195
11.3813	-0.112497	2.14385	-0.0467824		3.48812	0.152306	0.0313012	0.252082		3.59466	-0.0340259	1.8276	0.161292
11.6906	0.0897204	2.27871	0.202454		3.63718	0.0989188	-0.00645173	0.135272		3.21484	-0.216226	1.34229	-0.0243268
9.95394	-0.0989476	1.14498	0.0404448		3.4149	0.231892	0.0191662	0.116291		1.35666	-0.16381	0.878631	0.152979
9.64975	-0.28296	2.26498	0.0207786		3.49788	0.30578	0.166211	0.118675		1.04099	0.156501	1.60376	0.0610384
9.95648	-0.204317	8.53561	0.0790085		3.41361	0.283471	-0.00740632	0.174754		0.469438	0.102037	3.63673	0.100441
10.4054	-0.187107	5.21815	-0.00514536		3.48385	0.359809	0.0653827	0.149903		0.275748	0.00506031	0.549906	0.164296
11.9962	0.494178	0.996049	-0.107783		3.43124	0.081416	0.132331	0.0619954		7.84322	0.380652	0.283783	-0.102466
12.1155	0.488858	3.00289	0.114537		3.36872	0.166845	0.205108	0.240494		8.14568	0.502958	0.868313	0.282131
10.828	-0.130061	1.09148	0.22087		3.49018	0.193074	0.192892	0.167041		2.89227	0.114375	3.18385	0.0324037
11.0344	0.151572	1.56323	-0.028375		3.68708	0.319449	-0.0284373	0.0968018		3.40478	0.044661	1.67568	-0.0252948
10.43	0.0733199	1.40328	-0.0897394		3.35477	0.200293	0.0558541	0.0746552		0.225655	0.157021	2.95267	-0.0792145
10.1408	0.101049	8.37929	0.0357643		3.53316	0.256223	0.162679	0.0485005		1.53416	0.0667552	2.14733	-0.124057
11.617	0.655923	4.36069	0.162931		3.24263	0.29763	0.111566	0.0561631		6.00711	0.400565	1.51428	0.204891
11.7557	0.354117	6.12118	0.00644111		3.39223	0.277575	0.00979556	0.246836		7.22162	0.283335	2.50167	0.147365
11.2632	0.3287	2.25152	0.119456		3.63014	0.297084	0.318498	0.148678		3.14807	0.113081	2.2882	0.0506737
11.5803	0.453948	2.9135	-0.00631781		3.58466	0.288895	0.0869913	0.226402		3.20008	0.0539079	1.05823	-0.122337
11.7316	0.478115	1.9092	-0.0988791		3.42444	0.315855	0.00692093	0.23567		3.80376	0.0977647	2.09349	0.306422
11.4134	0.659942	0.458064	0.183052		3.54608	0.245211	-0.0377359	0.182496		4.94136	0.290673	1.80158	0.196448
9.58539	-0.907528	1.25632	-0.042507		2.98593	-0.139065	0.0623751	0.156428		5.0688	-0.841915	0.844309	-0.0702317
10.6084	-0.770304	5.01182	-0.128658		3.04991	-0.0904004	0.0106009	0.201825		4.90078	-0.830674	0.83348	-0.0694844
10.2471	-0.71134	17.9909	0.0894552		2.95741	-0.0121351	-0.221995	0.136359		5.04887	-0.908828	1.79827	0.0633431
10.5111	-0.868466	13.6389	-0.0897382		2.97592	-0.0428055	0.315613	0.164088		5.23606	-0.673133	1.84386	-0.0666344
11.5832	-0.364251	2.83639	-0.143193		2.63934	0.153686	0.155765	0.241524		1.78889	-1.16765	3.30344	-0.0128994
11.8739	-0.457108	5.82113	-0.277539		2.63563	0.237489	-0.234364	0.0420049		1.17446	-1.10492	1.26104	-0.155203
10.847	-0.693799	5.5998	0.172904		2.70525	0.0435503	0.225244	0.0493151		4.76588	-0.733514	0.635036	-0.113956
10.7928	-0.674844	5.3831	0.00859811		2.74032	-0.00649954	-0.155913	0.146456		3.59212	-0.497579	1.24988	0.0140911
10.7886	-0.715909	6.07061	0.0109541		2.97464	9.16892e-05	-0.0840344	0.207658		5.00356	-1.03731	1.56265	-0.103181
10.7824	-0.750046	0.665422	-0.00133418		2.85378	-0.0855623	0.0421291	0.134384		5.0062	-0.764979	0.660095	0.0328143
11.4377	-0.671071	7.49331	-0.33784		2.59919	-0.139129	-0.0507994	0.191903		1.98639	-1.02986	1.17024	-0.0987912
11.5454	-0.610634	15.6912	-0.00875767		2.54626	0.0652426	0.07147	0.22273		2.02595	-0.909964	2.9551	-0.0957176
11.0362	-0.696763	3.1977	-0.082972		2.74694	-0.0246991	0.157765	0.257656		2.99827	-0.71699	2.65697	-0.0191786
11.0673	-0.751002	0.963279	0.0358908		2.5731	-0.0193446	-0.325793	0.114385		2.47055	-0.76422	1.37629	0.0247946
11.115	-1.09794	1.35953	-0.0434462		2.69901	-0.099045	0.021951	0.256625		2.25361	-0.863736	0.793632	0.139287
11.4115	-0.782827	0.895688	0.147735		2.79108	-0.113901	-0.0931931	0.209868		2.06946	-0.93024	0.633945	-0.0512541
9.50766	-0.0617532	2.79653	-0.191911		0.401077	-0.0399798	0.322012	0.233619		5.83155	-0.463203	0.438553	-0.0482207
10.0772	0.297792	1.76913	-0.063187		1.10567	-0.147476	0.596992	0.362627		6.31617	-0.370207	1.52061	-0.198467
9.66843	0.108697	8.72506	-0.122846		2.11579	-0.241205	0.057531	0.206744		6.02783	-0.321221	0.597254	-0.128736
10.3296	-0.264717	5.85543	-0.0759583		2.63118	-0.292804	0.560304	0.245466		6.0274	-0.22269	0.64287	0.143622
11.6661	-0.47546	4.64364	-0.127395		0.0824313	-0.20058	1.39074	0.0977612		0.744984	-0.461991	1.44773	0.193975
11.9766	-0.158465	4.26366	0.100655		0.17997	-0.0884689	0.705532	0.252112		0.895497	-0.479992	1.60956	-0.0261101
11.1059	-0.322886	2.62338	-0.064081		1.44034	-0.302194	0.274444	0.291127		3.52708	-0.636354	0.643682	-0.185426
11.1347	-0.0483425	3.70803	-0.0219505		0.881866	-0.290348	0.479274	0.130992		3.56163	-0.578979	1.89028	0.120159
10.8977	-0.356935	3.92921	-0.343048		3.22496	-0.335842	0.312622	-0.0384576		5.0369	-0.383908	0.851976	0.0322165
10.9931	-0.0172784	2.44742	0.485899		2.89739	-0.249031	0.442923	-0.0737008		4.17918	-0.460249	0.907888	-0.0291926
11.2811	-0.139132	5.08592	0.128455		0.240021	-0.139087	0.935765	0.0802839		2.25175	-0.633596	1.15677	-0.0551034
11.5664	-0.208771	7.09756	0.258793		0.0795501	-0.116187	0.494923	0.108408		2.11752	-0.427616	0.869256	-0.0188452
10.8829	-0.30422	1.55612	0.184041		0.760979	-0.262403	0.812816	0.161592		3.11248	-0.468971	3.08197	-0.0187589
10.576	-0.351697	1.89404	0.0782019		0.542711	-0.219094	0.211392	-0.173403		2.80085	-0.413428	0.940367	-0.109522
10.9336	-0.43238	2.81645	-0.184231		0.612555	-0.15622	0.296326	0.216829		3.25182	-0.518138	0.556484	0.0657522
11.0351	-0.548741	11.0608	-0.144733		0.487635	-0.0611441	0.271837	0.195829		3.19534	-0.56541	1.29823	0.0313322
14.2255	0.703675	9.66294	0.0996823		2.15812	0.252978	0.188576	0.125009		5.42715	-0.439678	1.00685	-0.0147674
14.3426	0.675345	15.7057	0.0550246		2.56781	0.267625	0.0288894	0.160874		4.57926	-0.561574	1.87181	-0.0669906
14.067	0.706136	25.6289	-0.0239402		2.63895	0.314077	0.707371	-0.0203749		3.7209	-0.510256	1.98578	0.031595
13.9051	0.76522	18.1016	0.245399		1.30929	0.301499	0.622119	0.0852596		3.32489	-0.581365	-0.00622916	0.262779
17.5021	0.26855	9.58689	-0.443238		0.0594942	0.301201	1.01706	0.236226		1.99302	-0.546684	-2.06349	-0.182658
17.9221	0.119491	13.4289	0.121307		0.427383	0.24824	0.0760607	0.00411858		1.82549	-0.47001	0.394617	0.37937
14.5476	1.06778	12.3471	0.246557		0.360205	0.361717	1.15592	-0.176756		3.10382	-0.528629	1.752	0.128056
14.4163	0.729425	12.2497	0.224196		0.411864	0.321075	0.228005	0.0129175		3.55154	-0.527459	1.54529	0.00109159
13.8361	0.727216	15.7073	0.132927		0.439452	0.314093	0.309372	0.158585		3.40136	-0.440802	1.59401	0.100083
14.1774	0.932963	10.5695	0.209225		0.419973	0.322727	0.737423	0.154989		3.12804	-0.466508	1.44227	-0.0230673
16.1622	0.366353	14.3322	-0.00803689		-0.0311167	0.245149	-0.0275317	0.126222		1.13473	-0.466484	0.532999	-0.0954382
17.1355	0.37138	24.4164	0.307275		-0.0103496	0.244147	0.399998	0.11291		1.17931	-0.476919	1.2583	-0.0663181
14.3642	0.664356	10.1662	0.135508		0.225501	0.320087	2.24465	0.204874		3.43921	-0.468451	0.135347	0.119233
14.8175	0.543311	4.34521	-0.00410122		0.0735739	0.265851	0.405291	0.109137		2.47448	-0.66769	1.44344	0.118356
15.3624	0.311943	9.2592	0.113226		-0.244308	0.26993	-0.375159	0.228644		2.30564	-0.842543	1.40557	0.217905
15.8644	0.222043	9.3955	-0.253622		-0.326449	0.174531	0.280635	0.175263		1.33817	-0.714445	1.61196	0.591006
14.1305	0.362111	10.6785	-0.070795		0.209218	-0.171668	-0.0920636	0.175998		3.52569	0.30885	0.991432	0.119574
13.3448	0.114742	14.5315	0.251775		0.0928623	-0.256765	0.187931	0.199352		3.98269	0.378196	0.524013	0.0633929
13.4777	0.367867	34.5904	0.606324		0.255226	-0.268672	0.918857	0.112794		3.65584	0.468081	1.37702	0.0308024
13.7449	0.132603	19.9405	0.143293		0.0879416	-0.30881	3.29032	0.224702		3.78336	0.417588	0.762333	-0.105155
18.9899	-0.0312475	10.0645	0.376079		2.15206	-0.0822316	1.48435	0.178056		3.49429	0.406105	-0.133207	0.298392
19.1393	-0.156145	14.1851	0.667122		2.68757	-0.0880191	3.8706	0.122909		3.84817	0.298751	0.951653	-0.0162162
14.8412	-0.144162	11.5946	-0.0490771		-0.0891076	-0.260655	0.704915	0.25846		3.09365	0.36557	0.361827	-0.041959
15.3099	-0.180086	8.85054	0.171715		-0.126787	-0.144214	0.579036	0.24748		2.77436	0.216762	1.1146	0.0812476
13.8995	0.114902	19.2699	-0.0624878		-0.148024	-0.213062	2.39999	0.123684		3.54602	0.464274	2.08572	0.323118
13.9629	-0.0151488	11.4566	-0.0982666		-0.376417	-0.318483	0.616618	0.221662		3.90123	0.493941	-2.12683	0.235158
17.5216	0.514895	20.0311	-0.29748		1.04832	-0.117103	0.603147	0.263834		1.92423	0.31204	1.39118	-0.384001
18.6358	0.201447	35.9675	-0.332421		1.86985	-0.153111	0.733223	0.195117		2.73045	0.288275	0.386837	-0.124398
15.7135	-0.0927645	7.10112	-0.386214		-0.0178801	-0.157952	1.9059	0.141537		1.37853	0.250878	0.328768	-0.00209274
16.1672	-0.119249	8.38196	-0.260623		0.229251	-0.114921	0.615966	0.270437		0.96375	0.367435	1.27919	-0.0847912
16.6889	0.0219117	10.9773	-0.356503		0.168411	-0.21697	-0.153295	0.236505		0.915635	0.287416	1.30966	0.176417
16.9386	0.262992	8.89014	-0.349983		0.458742	-0.264118	0.119052	0.2402		1.5008	0.146199	0.419745	-0.219586
13.5862	0.0374467	11.1665	-0.238809		-0.215192	-0.0333976	0.423431	0.229409		2.80368	-0.332408	1.3604	-0.378891
13.4093	0.0501261	18.056	-0.442764		-0.0664926	-0.0319204	0.372133	0.267317		3.12028	-0.360522	2.74723	0.0910401
13.7668	0.194167	6.92409	-0.256661		-0.344653	-0.0223618	1.3615	0.198357		3.6799	-0.406078	-0.711225	0.138626
14.7401	0.0322572	20.7488	-0.254023		0.0776562	-0.0534519	2.29742	0.287719		2.60784	-0.466845	0.550448	0.403514
19.6754	-0.4363	8.08339	-0.135846		4.10786	0.059965	1.60002	0.103112		4.01927	-0.52435	0.651976	0.226202
19.8775	-0.485286	26.8071	-0.263918		4.39798	-0.0230332	3.00756	0.166885		4.51488	-0.394147	1.38721	-0.249523
16.3656	-0.533788	19.4282	-0.171166		0.701862	0.045017	1.73444	0.175119		0.761018	-0.177965	0.599437	-0.0632745
16.7939	-0.554223	13.0697	-0.327703		0.792935	-0.0124374	1.64977	0.171517		0.864979	-0.343965	0.0570633	0.0519458
15.8411	-0.014903	16.3567	-0.54487		0.117716	-0.0040925	2.00634			2.50054	-0.406322	-0.035441	-0.0305008
16.1313	-0.208892	14.4134	-0.147289		0.345655	0.156262	0.724297			1.31589	-0.509624	-0.127588	-0.303616
18.9164	-0.491969	24.2747	-0.333207		3.25212	0.216075	0.793826			3.02341	-0.528532	0.772724	-0.485238
19.1984	-0.439945	7.74726	-0.283719		3.83473	-0.0189225	3.31414			3.68794	-0.621417	1.2063	0.16047
17.3455	-0.612706	9.2019	-0.675507		1.45777	0.0481936	3.28117			1.86101	-0.417896	0.996485	-0.0918341
18.0176	-0.562074	7.58381	-0.493069		1.90925	0.195261	0.815873			2.10035	-0.537889	0.903428	-0.198386
18.9434	-0.650104	11.5755	-0.693503		2.17904	0.0691558	0.0666353			2.35677	-0.580902	1.66532	-0.0129871
19.0549	-0.517221	11.3205	-0.427178		2.64395	0.0766601	4.02494			2.95589	-0.692247	1.10388	0.043544
14.3578	0.127994	11.0796	-0.106456		0.0320406		0.178094			11.2443	0.256152	2.08242	-0.0271244
15.3686	0.132673	12.1892	-0.625852		0.245211		-0.0410729			10.7552	0.171667	1.38254	0.128895
16.0719	0.347258	6.61814	-0.317466		0.605937		0.137351			9.68413	0.235953	1.9666	-0.21149
16.2943	0.222838	6.87905	-0.487162		1.12483		0.540653			10.4422	0.227341	3.84063	-0.380135
20.5612	0.15156	17.4031	-0.12193		1.28575		0.380097			3.96282	0.390554	1.59279	0.0186118
20.6551	0.103444	12.1899	-0.639335		1.04584		-0.539457			3.14008	0.445021	2.37283	-0.167221
17.9236	0.0699008	25.7317	-0.0929911		0.898671		0.279634			10.605	0.292991	1.66864	-0.116549
18.5803	-0.107516	18.3104	-0.375228		1.06796		0.281255			9.73686	0.312833	2.7094	-0.222167
17.0737	0.100705	34.4306	-0.117623		1.58436		0.347004			11.5381	0.303479	2.26933	-0.0645994
17.2808	-0.0308438	17	-0.0893261		1.35179		0.422535			11.5872	0.292544	5.31788	0.113155
19.6165	-0.0384371	4.80272	-0.019561		1.68348		-0.157779			5.93404	0.358548	3.51139	0.0670796
20.4706	0.243435	-0.750132	0.0404496		1.36567		1.11931			4.69915	0.502411	1.87749	-0.199095
18.9798	0.0362747	14.1456	0.0973558		1.98456		0.934508			7.63119	0.363545	1.89564	0.0172734
18.856	0.128435	6.05742	-0.257573		1.96576		0.557834			6.52873	0.21838	0.949728	0.0141067
19.071	0.221606	9.89046	0.00553917		1.61529		-0.0427344			6.92546	0.294648	1.92799	-0.132661
19.1726	0.327064	13.4759	-0.229412		1.22947		0.50962			6.71912	0.269806	2.36286	0.0546632
16.0788	0.427899	16.0155	-0.127245		1.23385		0.611403			8.63935	1.35355	3.8086	-0.157629
16.4382	0.257618	25.0635	-0.246571		1.50496		-0.15692			9.8719	1.38451	2.8069	0.063714
16.7882	0.108384	9.12544	0.104221		1.39632		0.440015			10.5855	1.36402	2.37702	-0.162678
17.4016	0.109887	3.18357	0.00140138		0.811592		1.50705			10.2427	1.32117	3.48524	0.0273452
21.1442	-0.300359	14.8732	0.100914		0.29713		0.89402			1.20365	1.35394	6.32624	0.120442
21.2408	0.315033	1.7596	-0.131838		0.506414		0.40721			0.165305	1.27044	5.37799	0.0575669
19.1299	0.284718	0.756082	0.14169		1.6715		0.807499			5.72429	1.33364	1.60617	0.387155
18.9548	0.215207	5.24802	0.0580592		1.3088		0.961448			5.66644	1.27976	3.08756	0.0394711
18.6092	0.183337	3.59773	-0.0328331		0.916072		0.596524			8.88814	1.35889	1.66422	-0.0543396
18.852	0.0643278	18.6002	-0.134506		1.75484		0.961815			6.99713	1.32327	2.50171	-0.0331875
20.8531	0.0591713	8.92773	0.186907		0.876755		0.108122			3.57716	1.26527	1.12689	0.584738
20.7099	-0.120497	4.49266	0.258964		0.613239		0.788386			2.29593	1.22924	4.13172	-0.252428
19.0071	0.0584377	15.5261	-0.216796		1.05506		0.847205			6.1936	1.30687	4.88298	0.156705
19.4851	0.159854	10.5381	-0.119238		1.40082		0.401692			5.97841	1.22424	1.88673	-0.00927138
20.486	0.136766	12.2278	-0.134836		1.09532		0.170999			5.43391	1.16473	2.09972	-0.368822
20.4751	-0.130328	-0.0515349	-0.00646753		0.959124		-0.409678			4.82364	1.18897	3.99499	-0.0727561
2.16358	-0.425121	-0.0574415	-0.0582183		2.07622		1.45259			9.51864	-0.851074	1.3386	0.0435151
2.71497	-0.375543	0.236228	0.0584817		1.82893		0.437491			8.0013	-0.971144	1.69711	-0.0542679
2.5185	-0.454517	0.564471	0.00210028		1.43741		0.961013			6.48462	-0.859386	2.45264	0.194148
2.48564	-0.323364	-0.831602	-0.0207389		1.98436		0.561901			4.91263	-0.806988	2.61222	-0.0208021
2.8279	0.0631755	-0.109535	-0.189254		0.290344		0.852962			0.937744	-0.475284	3.51672	-0.417597
3.54715	-0.191804	0.13455	-0.126038		0.453275		0.934655			3.13432	-0.680708	1.79971	0.113509
2.7944	-0.559457	0.18909	-0.260393		1.21031		1.71356			5.59936	-0.693466	2.51474	0.492454
3.06948	-0.39195	0.442897	-0.145442		1.00343		1.41851			5.18518	-0.46633	3.23349	0.0148311
2.60922	-0.421177	0.280498	-0.206228		1.6767		0.884488			4.73236	-0.702346	2.73124	-0.0954841
2.57296	-0.582469	-0.0215278	0.348243		1.52348		1.21983			5.78485	-0.652875	5.4736	-0.0136633
3.01418	-0.446673	-0.133887	-0.0274481		0.189593		1.31523			0.54619	-0.524064	2.0103	0.0183216
2.87804	-0.251559	0.507053	0.171128		0.305755		-0.0664818			0.551106	-0.562693	2.80678	-0.167891
3.04115	-0.452733	0.465786	0.00129854		0.665983		0.59861			5.00637	-0.656486	2.43577	-0.548566
2.90492	-0.346124	0.544698	0.115588		0.822667		0.818215			3.57909	-0.663541	2.27675	-0.611223
2.76878	-0.306613	-0.826943	0.129		0.525542		0.35649			1.66384	-0.7126	3.40097	0.014496
2.96552	-0.38182	0.215208	-0.0352984		0.307891		0.739913			0.627104	-0.484393	3.42013	0.166735
1.46053	-0.0806109	0.08311	0.0652044		1.75998		0.720021			5.2661	-0.20183	3.41404	0.0880095
1.72214	0.0815659	0.246948	0.0653536		1.63167		1.04698			4.99463	-0.237241	1.71956	0.218292
1.54697	-0.0563018	0.932353	-0.131328		1.49768		0.91776			5.88642	-0.214152	5.97329	-0.608529
1.84914	0.0613847	0.463435	0.0372297		1.33162		0.608122			5.57554	-0.0220803	0.0877924	-0.533415
2.8073	-0.447686	-0.213509	0.332706		0.552381		0.708905			6.48663	-0.149755	-0.848717	-0.0328567
2.56672	-0.0052179	0.778843	0.179483		0.646		0.580016			7.13857	-0.1511	2.41151	-0.0799484
1.89683	0.0208492	-0.271786	0.0859713		0.785757		0.778384			3.59255	-0.217328	2.61763	-0.404713
1.76996	0.0402185	-0.377045	0.179284		0.717273		0.444397			2.52491	0.104944	2.96276	0.00328635
2.13856	-0.111292	-0.543332			1.08115		1.07312			5.23276	-0.103607	5.68097	-0.188927
2.0427	-0.308094	0.235829			0.718841		0.73383			4.80497	-0.146333	3.84558	-0.0644058
2.75393	-0.375631	0.0361012			0.462191		0.60502			2.97038	-0.128782	2.65906	0.0793948
2.83466	-0.441304	0.199238			0.540505		0.791612			5.23357	-0.139175	4.09119	-0.0715481
1.825	-0.16646	0.034775			0.405735		0.936881			0.96505	0.0269716	-0.704253	-0.0597783
2.2505	-0.040739	-0.0600445			0.48066		1.41806			0.4758	-0.0445926	2.47346	-0.0476489
2.05324	-0.240264	0.25302			0.36809		1.16474			0.367529	-0.092941	0.924309	-0.151642
2.28163	-0.431814	-0.102071			0.466523		0.979904			1.46246	-0.0294885	2.20977	0.27751
1.88347		0.0684148								5.97397	0.360773	2.02151	-0.107082
2.10761		-0.300447								5.62087	0.485756	2.51363	-0.0682352
2.34518		0.0798755								5.09567	0.473985	8.27069	0.0920892
2.57542		-0.0158719								3.76821	0.328461	0.924743	-0.0449926
3.25691		-0.484445								9.01015	0.299764	0.41677	-0.0133211
3.79692		0.110609								8.96242	0.222388	7.25271	-0.270515
2.51337		0.26951								0.46253	0.290228	-0.832851	-0.0534792
2.41434		0.551691								0.760371	0.398862	3.6243	-0.0812753
2.47364		0.642185								2.19896	0.130382	7.74739	-0.0826281
2.63205		0.248165								1.1473	0.351139	-1.16337	-0.203261
3.15601		0.478021								7.5322	0.420709	4.51359	-0.176678
3.18438		0.152187								8.29372	0.380168	0.538587	-0.0588161
2.23026		0.00394389								2.15438	0.141442	0.903992	-0.181437
3.0893		-0.0910796								4.33412	0.47374	2.31527	-0.287059
3.23377		-0.233286								5.72544	0.262887	2.61372	-0.168731
3.32828		0.314611								6.83206	0.260457	2.02885	-0.0736286
2.84291		0.433658								8.71711	-0.00309627	2.85841	-0.0160207
2.96446		0.612014								10.4893	0.145751	3.70934	-0.183193
3.00065		1.82628								10.8094	0.302734	1.36921	-0.00641277
3.22754		0.386443								10.0794	0.38373	2.25916	-0.0574611
4.73768		0.296518								4.62538	0.328247	5.92763	0.0493322
4.51217		0.396476								3.80507	0.226042	1.86312	-0.136256
3.46866		0.601286								9.132	0.314996	6.97797	0.00311202
3.43119		0.193108								8.90173	0.127008	2.51949	-0.209255
3.12291		0.377772								9.31593	0.40362	3.44191	0.0782225
2.80411		-0.391573								9.1489	0.322652	3.26352	0.00326984
4.03118		0.1173								5.87855	0.295446	1.61403	0.00776913
4.495		0.318511								5.0278	0.217399	4.43481	-0.12477
3.62479		0.479631								8.91102	0.0636658	7.71747	-0.0466392
3.66449		0.125834								8.49572	-0.134318	2.31417	-0.0111192
3.73383		-0.325413								7.99724	0.0792743	0.80647	-0.0198092
3.74945		0.439841								7.77215	0.310113	5.4851	-0.0798775
2.38891		-0.30898								10.1434	-0.0048973	3.32664	0.171257
2.06892		0.0840561								9.43865	0.163792	2.51101	0.0204572
1.76357		1.30884								9.43185	0.0881029	3.18067	0.317436
2.3868		1.24082								9.48535	0.131695	4.37188	0.196318
3.1603		0.384985								3.5998	-0.00273811	1.52247	-0.0131038
3.3187		0.723204								2.58588	0.304767	4.13469	-0.160902
2.60675		0.121542								9.0883	0.105233	5.39136	-0.118382
2.63459		0.0407722								8.92782	0.235164	5.27114	-0.030782
2.4191		0.610904								9.49135	0.424723	6.27634	0.270393
2.6248		0.484561								9.27231	0.238665	5.62159	-0.142598
3.57646		2.04873								4.5327	0.20632	2.59853	-0.0491054
3.45964		0.650272								2.97438	0.119694	4.59128	0.00267061
2.75576		0.881903								9.19939	0.121246	7.1966	0.0791394
3.08137		0.130493								7.40978	0.238266	2.14286	-0.185268
3.31077		-0.0383109								6.10913	0.351174	3.20473	-0.0663937
3.46863										5.61717	0.239035	2.30477	-0.177796
										9.59168	-0.0867426	2.69333	-0.0935247
										9.48623	-0.33303	1.26195	0.0847233
										9.64886	-0.463681	4.57981	-0.308702
										8.91384	-0.109588	-0.588088	-0.241758
										1.03339	-0.162096	2.51457	-0.0381105
										1.85239	-0.160926	5.2251	-0.179427
										6.8852	-0.149353	6.05106	-0.0423455
										5.73992	-0.241607	3.05844	0.0279585
										8.5025	-0.118405	5.30513	0.0824958
										8.24341	-0.129991	0.926953	-0.191888
										2.93996	-0.0888603	2.81178	0.069387
										0.785861	-0.143918	3.73281	-0.0443121
										5.15511	-0.131125	2.04328	0.202527
										4.08666	-0.163121	4.10357	-0.274963
										2.98294	0.0246249	2.12991	-0.04645
										3.74459	-0.00327611	3.76684	0.0449799
										8.13442	0.467225	5.36037	-0.0337793
										8.24551	0.425831	2.80006	-0.0946764
										7.77942	0.268437	1.00004	-0.392381
										6.43312	0.147268	0.340766	-0.0960046
										3.85644	-0.225845	-0.0753805
										4.50742	-0.152957	5.3166
										3.03597	0.530806	1.93988
										2.58458	0.527436	2.3016
										5.37419	0.309669	5.54548
										4.75679	0.498233	1.78952
										1.55484	0.153771	5.3194
										3.08766	-0.169454	-0.260466
										2.30673	0.406746	-1.54872
										1.67378	0.238957	2.50916
										0.365757	0.21201	2.84072
										0.726117	0.0967743	5.48797
										7.01299	0.839178	5.94836
										5.54892	0.809053	4.65448
										5.81883	0.874019	1.35034
										4.37812	0.99865	-0.0794298
										6.79049	0.57408	-0.355119
										7.36654	0.523893	4.32045
										3.31082	0.718355	0.0399978
										1.25344	0.642105	0.40493
										2.96953	0.645564	3.37089
										3.14095	0.713957	0.0775342
										4.6844	0.434323	1.23879
										5.8982	0.29802	0.104799
										0.73963	0.68111	-0.431957
										2.66139	0.562172	2.29926
										3.46125	0.847526	5.26957
										4.24186	0.676139	5.97039
											-0.381237
											-0.52987
											-0.57615
											-0.369118
											-0.595638
											-0.542271
											0.0354553
											-0.272484
											-0.684222
											-0.257494
											-0.586618
											-0.799627
											-0.326877
											-0.274534
											-0.55817
											-0.583393
											-0.0375618
											-0.237254
											-0.141454
											-0.147851
											-0.0565879
											0.121654
											0.179464
											0.157708
											0.0660108
											0.0793984
											-0.267312
											0.0284076
											0.241712
											0.0854084
											0.0456859
											-0.154969

## Sheet: Fig. 3
b	Footshock photometry				c	Spontaneous GCaMP activity photometry
one sample t test					one sample t test
two-tailed					two-tailed
GCaMP (Z)		CBV (Z)			GCaMP (Z)	CBV (Z)
1st peak	2nd peak	1st peak	2nd peak		peak	peak
p=0.0019	p=0.0131	p=0.0043	p=0.0062		p<0.0001	p=0.0002
t=3.206, df=78	t=2.539, df=78	t=2.945, df=78	t=2.812, df=78		t=16.32, df=65	t=3.941, df=65
1st peak	2nd peak	1st peak	2nd peak		peak	peak
-0.830002	1.20644	0.789075	1.00034		3.87975	-0.900489
0.237432	1.63407	-1.22806	0.834062		1.22824	-0.334724
0.436348	-1.44187	0.128042	-0.713581		3.62131	0.778294
2.82303	0.946631	-1.59726	-1.46239		1.69924	-0.0807703
-3.11375	-3.70143	-2.64147	-2.05127		2.1679	0.325807
-2.34297	-2.98648	-2.64305	-0.796353		6.69191	-0.0367847
-3.28825	5.26554	2.58103	2.12832		2.14148	-0.134452
-0.639832	-0.506755	-1.16789	-0.697085		3.3165	-2.35667
-1.32308	-1.45092	-1.76252	0.00379814		1.54958	0.344691
2.15274	1.81823	0.0418271	-0.547977		5.74484	1.52017
4.33827	3.81442	-3.05352	0.487034		3.50787	1.63219
2.80161	1.39329	-0.811812	-1.82187		2.59685	-0.775171
1.39694	-4.55459	-4.70715	-2.49691		3.85806	-0.14414
0.711499	-0.478769	-0.319364	-1.56276		4.96971	-0.84773
4.25808	-1.91847	0.289149	-1.84777		2.29225	1.29279
2.48841	2.56116	-0.0400882	-1.39433		2.10359	0.453894
2.68656	5.19539	-4.98172	-1.96519		3.89234	2.13574
0.361862	4.13474	-0.00506257	1.18919		1.88455	-0.502521
1.52287	1.35554	1.73892	0.191264		2.84994	-2.3727
0.352393	1.72997	0.126734	-1.00993		1.98544	-0.603892
1.93209	5.17126	-2.03458	-2.52889		4.06473	0.497336
1.00572	0.29368	0.4885	-1.23556		2.67695	0.485098
-2.30194	-3.71054	3.01193	-0.0246647		4.29107	-0.667495
-1.36445	0.312122	-1.24111	-0.693051		4.71509	-1.21498
-2.48654	-3.61909	-0.6466	-1.22238		2.03184	-2.816
-0.114368	0.206	-2.58739	-4.82175		4.41205	1.66188
2.72816	-0.454278	1.74919	-0.660657		8.63367	-1.82341
1.16402	-0.567215	-1.8461	-4.19222		3.30349	2.62773
1.77533	-2.31406	-0.796085	-1.39347		2.04853	-0.285678
0.0204094	1.44917	-6.00167	-5.38583		2.2082	-1.20424
3.11897	-1.09042	0.273762	0.591377		1.61588	-4.02192
-2.11455	-11.8202	-2.17886	-3.86222		5.6877	-4.85531
-0.558559	-0.506802	0.958121	3.85973		2.57254	-1.73533
1.11394	-0.0146721	-0.0586452	0.0500317		4.13775	-0.78771
0.92424	2.03318	2.17273	2.18677		4.83137	-2.98299
-0.861575	2.58422	2.26182	1.00462		3.2713	0.830102
-2.37081	1.07181	0.468143	-2.32321		2.85492	-2.64571
-0.129763	0.733478	-0.880791	-0.653472		4.18156	0.430091
2.70467	5.90275	2.31439	0.3775		12.1256	-0.993061
-0.213485	-1.26118	-1.16441	-0.765598		3.69886	1.36816
0.942821	6.19725	-4.10949	-0.594068		2.78214	-2.64211
-2.28141	-2.32477	-2.58523	2.80267		4.30935	-1.2102
3.59227	-1.56932	-1.19159	3.92934		4.44093	-0.541126
0.902804	0.620014	0.135439	-0.888969		3.22762	-2.3626
0.44455	0.764428	-1.45419	-1.14121		1.90061	-4.78819
2.48267	0.807461	0.489411	0.0304764		3.62356	-2.99786
-0.511386	0.834284	-0.698437	-1.05203		1.77865	-4.01342
-0.833756	1.92619	-0.0256235	-0.87478		1.34437	-0.235476
-0.775204	2.56765	-0.404327	-0.902497		3.49377	0.727215
1.80719	5.96178	-0.219366	-0.13095		3.56091	-3.35472
1.21347	-0.456241	-0.780917	1.31264		3.84122	-3.26225
-0.154106	3.98452	-0.24634	-0.743168		2.33622	0.616661
2.61863	-0.623167	0.135439	-0.888969		1.99205	-1.42789
2.84888	1.12639	-1.45419	-1.14121		2.12591	-0.0547856
2.21497	1.41132	0.489411	0.0304764		3.95799	-0.0202587
5.14216	1.35103	-0.698437	-1.05203		4.89634	-0.385806
6.71511	4.50204	-0.0256235	-0.87478		4.29445	0.35367
4.42386	1.79364	-0.404327	-0.902497		3.42556	-0.997667
6.58798	4.51634	-0.219366	-0.13095		6.77091	0.122051
-0.411005	5.54818	-0.780917	1.31264		5.3431	-0.760182
-1.43716	3.32514	-0.24634	-0.743168		3.76316	0.52582
0.128379	2.7155	-2.3715	-3.02443		7.33404	0.133754
-0.613252	-0.585559	3.23767	3.02645		3.29545	-3.15892
-2.04429	6.1979	0.805412	-6.47697e-05		3.9935	0.467081
-1.03445	-2.57962	-6.11171	-2.0156		5.29049	-3.40543
2.9341	3.32152	0.717566	-0.565147		4.16593	-4.4108
2.44406	2.06326	-2.8717	-1.41625
-2.02012	0.501312	2.41579	-1.11127
2.79842	4.59114	-2.78973	-1.21289
-1.21684	1.15351	0.782327	1.30321
2.71561	1.68507	-0.905837	-2.68104
3.32224	3.78914	-1.19386	-4.24791
-1.77585	-3.50792	3.64784	0.646156
2.94134	1.94043	-1.36691	0.768329
5.18907	-4.22619	1.80338	0.912966
-6.3638	-5.30432	2.2078	2.84003
3.25854	3.33127	-2.58831	-5.87817
0.768894	-0.0894527	-9.91073	-20.6028
1.88803	4.3782	-6.97227	-2.82125

## Sheet: Fig. 4
l	Intra-CPu drug infusion evoked % change in peak CPu CBV fMRI response to optogenetic SNr stimulation
Welch's ANOVA
W (DFn, DFd)=8.265(9.000,17,14)
P<0.0001
two-stage linear step-up procedure of Benjamini, Krieger and Yekutieli
versus saline
	Lidocaine	Oxotremorine-M	Acetylecholine	Cyclo-somatostatin	BIBP-3226	Caffeine	SCH23390 + Raclopride	Nor-Binaltorphimine	Naltrindole
	q=0.0257	q=0.0007	q=0.4633	q=0.2647	q=0.6064	q=0.4633	q=0.2744	q=0.0046	q=0.0378
	p=0.0122	p=0.0001	p=0.5371	p=0.2101	p=0.8663	p=0.5884	p=0.2614	p=0.0015	p=0.0249
	t=4.039, DF=4.518	t=7.448, DF=7.314	t=0.6703, DF=4.282	t=1.446, DF=4.777	t=0.1787, DF=4.259	t=0.5797, DF=4.776	t=1.283, DF=4.504	t=4.938, DF=7.331	t=3.300. DF=4.641
Saline	Lidocaine	Oxotremorine-M	Acetylecholine	Cyclo-somatostatin	BIBP-3226	Caffeine	SCH23390 + Raclopride	Nor-Binaltorphimine	Naltrindole
-5.92956	-62.2008	-92.2488	8.61894	-12.6666	18.6734	-10.72	-33.6314	-78.9894	-67.4457
-33.696	-92.6467	-56.6687	-67.6718	-50.096	-59.0892	-56.2978	35.2989	-37.5044	-32.0014
-33.574	-44.8331	-78.1208	-8.36638	-17.9017	-55.6465	-7.33264	-16.6041	-72.4661	-76.194
-19.5993	-103.847	-89.9947	23.8537	-44.9571	11.286	-25.6476	-18.8105	-36.2848	-82.0574
-15.1904	-52.2199	-124.027	-18.7014	-61.4259	-15.9098	-44.1424	-4.36331	-98.3271	-35.8943
-33.4175		-86.2651						-77.1244
-19.2791		-120.055						-81.148
-17.626
-25.5253
-27.068

## Sheet: Fig. 5
a	Average microvessel diameter during 5 min experimental epochs (Z)
Šídák's multiple comparisons
	aCSF vs. Thromboxane	Thromboxane vs. DADLE+Thromboxane	DADLE+Thromboxane vs. Thromboxane
	adjusted P = 0.0165	adjusted P<0.0001	adjusted P<0.0001
	t=3.092, DF=21	t=6.577, DF=21	t=5.522, DF=21
aCSF	Thromboxane	DADLE+ Thromboxane	Thromboxane
1.15217	-0.07735	-1.63704	-0.64214
0.795135	0.686093	-1.32714	-0.18502
0.969352	0.318285	-0.52753	0.080128
0.719136	0.204832	-1.23733	1.15627
0.645005	0.325069	-2.14995	-0.18055
1.12776	0.842969	-1.40986	-0.86479
1.6078	0.182236	-0.9049	0.146087
1.12251	-0.24641	-1.12615	0.71284

## Sheet: Fig. S1
f	DARPP-32, eYFP, and PV co-expression in rat CPu brain slices								g	DARPP-32, eYFP, and ChAT co-expression in rat CPu brain slices
DARPP-32	eYFP + DARPP-32		eYFP		eYFP + PV		PV		DARPP-32	eYFP + DARPP-32		eYFP		eYFP + ChAT		ChAT
Total %	% of eYFP	Total %	% of eYFP	Total %	% of eYFP	Total %	Total %		Total %	% of eYFP	Total %	% of eYFP	Total %	% of eYFP	Total %	Total %
18.931	94.3715	74.6845	5.62852	4.45434	0	0	1.93022		7.55287	88.5191	80.3625	11.4809	10.423	0	0	1.66163
0.464756	97.0728	95.0426	2.92721	2.86599	0	0	1.62665		7.26073	97.417	87.1287	2.58303	2.31023	0	0	3.30033
64.4377	74.0088	25.5319	25.9912	8.96656	0	0	1.06383		9.61421	99.2281	86.5891	0.77193	0.673607	0	0	3.12309
70	86.0465	24.6667	13.9535	4	0	0	1.33333		1.50044	99.7227	95.2339	0.277264	0.264784	0	0	3.00088
71.3864	98.8764	25.9587	1.1236	0.294985	0	0	2.35988		34.2857	97.4138	61.0811	2.58621	1.62162	0	0	3.01158
34.2163	99.3127	63.7969	0.687285	0.441501	0	0	1.54525		3.74332	98.3763	91.8004	1.62369	1.51515	0	0	2.94118
49.719	89.9378	44.3025	10.0622	4.95657	0	0	1.02197		34.8795	97.5732	62.1646	2.42684	1.54616	0	0	1.40973
									79.7671	89.3443	15.8661	10.6557	1.89228	0	0	2.47453
									38.908	96.5058	57.0585	3.49418	2.06591	0	0	1.96754
									61.0703	84.9582	32.0042	15.0418	5.66632	0	0	1.25918
									69.8882	81.6384	23.0831	18.3616	5.19169	0	0	1.83706

## Sheet: Fig. S4
d	AI CBV fMRI
unpaired t test with Welch's correction
two-tailed
AI		CPu
p<0.0001		p<0.0001
t=13.51, df=108.1		t=9.044, df=85.88
Chronos peaks	eYFP peaks	Chronos peaks	eYFP peaks
8.91825	0.024887	-0.78009	-0.3226
1.94809	1.31347	-0.47587	-0.74489
9.13557	0.969746	-0.87663	1.59765
5.67862	-0.00155	-2.74658	0.224583
7.45723	-0.96096	-2.35568	-0.63762
3.96697	-0.55823	-0.22688	-0.50052
4.49259	0.756783	-1.88218	0.422472
5.32282	0.068326	-0.6498	-0.08675
2.57305	0.231846	-0.97991	-1.1486
7.66586	0.564155	-1.13559	0.188582
3.06865	0.454204	-1.20404	-0.78335
1.7565	0.710955	-0.51451	0.401887
5.8125	-0.59308	-1.04418	-0.39942
2.32724	0.544475	-1.66352	-0.31109
1.55137	-0.30007	-2.57316	0.401129
1.25902	1.47118	-1.60902	0.214393
1.33815	0.14907	-1.57591	0.369499
3.64367	0.783591	-0.596	0.206492
2.4192	-0.37724	-0.16818	-0.49648
7.50552	-0.32125	-0.82547	0.875526
3.79267	0.950791	-1.07358	-0.5843
0.588517	-0.38212	-0.57531	-0.45857
7.01854	-0.19292	-1.3323	-0.13161
3.97015	0.47832	-0.88213	0.998435
4.39985	-0.03854	-2.05591	-0.28105
1.72371	-1.18317	-1.60632	-0.74844
-0.21982	-0.53553	-2.32984	0.198032
3.46031	0.199739	-0.71411	-0.17664
4.04819	0.292836	-1.03355	0.184799
6.25755	0.709391	-1.04196	0.768445
4.27703	-0.44357	-1.55008	-0.15426
2.25428	0.336855	-0.24357	-0.77759
5.0803	1.71818	-0.59776	-0.40491
3.24478	-0.21332	-2.06828	-0.80653
4.90053	1.50772	-2.72648	0.399476
3.36401	1.51083	-1.37708	-0.22628
0.064622		-1.90548
3.40327		-2.27176
3.41329		-0.24194
6.86579		-0.4251
7.51114		-1.24796
1.22753		-0.64127
7.2826		-1.20811
3.1498		-2.04988
5.42008		-1.96098
-0.85005		-2.72925
0.789128		-1.87551
5.50764		-1.49788
4.33791		-0.34189
6.96309		-1.35589
4.20024		-0.90959
2.61031		-0.48287
4.87125		-1.84401
3.15275		-1.88656
3.58096		-2.40106
2.36365		-2.51766
-0.0752		-2.15952
4.64116		-0.38375
3.6194		0.17088
5.99733		-0.70194
4.25857		-1.0388
3.90941		-0.35706
5.5196		-1.13197
4.97888		-1.21011
4.75028		-2.64823
2.53044		0.615553
1.45017		-1.29546
4.68361		-0.85786
3.27033		-0.59347
6.73521		-0.69745
4.52541		-0.92949
3.73549		-0.53538
3.44964		-1.49331
2.37076		-2.19648
4.30152		-2.47814
0.965639		-1.70325
1.85787		-1.6765
3.95159		-0.58181
2.599		-0.69124
6.6873		-0.96569

## Sheet: Fig. S6
d	eYFP and TH co-expression in rat CPu brain slices
TH	eYFP + TH		eYFP
Total %	% of eYFP	Total %	% of eYFP	Total %
9.52381	97.3684	88.0952	2.63158	2.38095
15.6566	91.6168	77.2727	8.38323	7.07071
18.2573	88.3249	72.1992	11.6751	9.54357
24.3077	96.3415	72.9231	3.65854	2.76923
29.148	96.8354	68.6099	3.16456	2.24215
40.8451	96.4286	57.0423	3.57143	2.11268
17.4194	98.4375	81.2903	1.5625	1.29032
20.2312	95.6522	76.3006	4.34783	3.46821
14.0845	98.3607	84.507	1.63934	1.40845
12.1622	99.2308	87.1622	0.769231	0.675676
40.9574	95.4955	56.383	4.5045	2.65957
53.1722	96.7742	45.3172	3.22581	1.51057
26.5873	97.5676	71.627	2.43243	1.78571
40.7407	97.9167	58.0247	2.08333	1.23457
29.6875	96.6667	67.9688	3.33333	2.34375
33.4184	97.318	64.7959	2.68199	1.78571
22.3404	99.0868	76.9504	0.913242	0.70922
35.7834	99.6988	64.0232	0.301205	0.193424
42.8058	99.3711	56.8345	0.628931	0.359712
29.9578	96.9879	67.9325	3.01205	2.1097
24.7423	96.5753	72.6804	3.42466	2.57732
26.4574	97.8658	71.9731	2.13415	1.56951

## Sheet: Fig. S7
a	# of CPu electrophysiology recordings by DV and hemisphere during optogenetic PfT stimulation						b	# of CPu electrophysiology recordings by DV and hemisphere during optogenetic SNr stimulation						c	# of CPu electrophysiology recordings by DV and hemisphere during optogenetic SNc stimulation
ChR2			eYFP				ChR2			eYFP				ChR2			eYFP
DV(mm)	Left	Right	DV(mm)	Left	Right		DV(mm)	Left	Right	DV(mm)	Left	Right		DV(mm)	Left	Right	DV(mm)	Left	Right
5.2	0	0	5.2	3	4		5.2	0	0	5.2	0	0		5.2	1	1	5.2	1	2
5.3			5.3				5.3			5.3				5.3			5.3
5.4			5.4				5.4			5.4				5.4			5.4
5.5	3	5	5.5	3	4		5.5	4	4	5.5	4	3		5.5	4	4	5.5	2	1
5.6			5.6				5.6			5.6				5.6			5.6		1
5.7		1	5.7				5.7			5.7				5.7			5.7
5.8	3	3	5.8	2	4		5.8	4	4	5.8	3	3		5.8	4	4	5.8	4	4
5.9			5.9	1			5.9			5.9				5.9			5.9
6			6				6			6				6			6
6.1	3	4	6.1	2	3		6.1	1		6.1	2			6.1	4	4	6.1	4	4
6.2			6.2	1			6.2			6.2				6.2			6.2	1
6.3			6.3				6.3			6.3				6.3			6.3
6.4	3	4	6.4	3	3		6.4	3	4	6.4	4	4		6.4	4	4	6.4	3	1
6.5			6.5				6.5			6.5				6.5			6.5		3
6.6			6.6				6.6			6.6				6.6			6.6	1
6.7	3	4	6.7				6.7	4	4	6.7	1	4		6.7	2	3	6.7	2	1
6.8			6.8				6.8			6.8	1			6.8			6.8		2
6.9			6.9				6.9			6.9				6.9			6.9	1
7			7				7		1	7				7			7
7.1			7.1				7.1			7.1				7.1			7.1	1
7.2			7.2				7.2			7.2				7.2			7.2
7.3			7.3				7.3			7.3				7.3			7.3		1
7.4	0	0	7.4	0	0		7.4	0	0	7.4	0	0		7.4	0	0	7.4	1

## Sheet: Fig. S10
k	Intra-CPu drug infusion evoked % change in peak CPu CBV fMRI response to optogenetic SNr stimulation relative to drug solution pH
PH	Saline	Lidocaine	Cyclosomatostatin	BIBP3226	Caffeine	SCH23390+Raclopride	OxotremorineM	Acetylcholine	Norbinaltorphimine	Naltrindole
5	-5.92956
5	-33.696
5	-33.574
5	-19.5993
5	-15.1904
5	-33.4175
5	-19.2791
5	-17.626
5	-25.5253
5	-27.068
3.5		-62.2008
3.5		-92.6467
3.5		-44.8331
3.5		-103.847
3.5		-52.2199
5			-12.6666
5			-50.096
5			-17.9017
5			-44.9571
5			-61.4259
4				18.6734
4				-59.0892
4				-55.6465
4				11.286
4				-15.9098
4					-10.72
4					-56.2978
4					-7.33264
4					-25.6476
4					-44.1424
3.5						-33.6314
3.5						35.2989
3.5						-16.6041
3.5						-18.8105
3.5						-4.36331
5							-92.2488
5							-56.6687
5							-78.1208
5							-89.9947
5							-124.027
5							-86.2651
5							-120.055
5								8.61894
5								-67.6718
5								-8.36638
5								23.8537
5								-18.7014
4.5									-78.9894
4.5									-37.5044
4.5									-72.4661
4.5									-36.2848
4.5									-98.3271
4.5									-77.1244
4.5									-81.148
4										-67.4457
4										-32.0014
4										-76.194
4										-82.0574
4										-35.8943

[truncated: 3 more sheets: Fig. S11, Fig. S16, Fig. S17]
